# Supplementary material for: Mapping-by-sequencing using NGS-based 3′-MACE-Seq reveals a new mutant allele of the essential nodulation gene Sym33 (IPD3) in pea (Pisum sativum L.)
Source: PeerJ. 2019 Apr 2;7:e6662. doi: 10.7717/peerj.6662 (PMC6450374; doi:10.7717/peerj.6662)
Supplement: Supplemental Information 5 — M1–M4–bulks composed from the Fix- and Nod- (recessive phenotype, N24 line) plants of the mapping population. W1, W2–bulks composed from the Nod+ (dominant phenotype, NGB1238 line) plants of the mapping population. The first number in the square brackets is the number of reads originated from the N24 pea line, the second–from the NGB1238 line. [file peerj-07-6662-s005.xlsx]

## Sheet: legend
Table	Genes for which the linkage analysis with the sym11 gene was performed, Including numbers of reads in each sequencing library, recombination frequency estimates and presumptive ortholog in M. truncatula
M1 - M4	bulks composed from the Fix- and Nod- (recessive phenotype, N24 line) plants of the mapping population
W1, W2	bulks composed from the Nod+ (dominant phenotype, NGB1238 line) plants of the mapping population
The first number in the square brackets is the number of reads originated from the N24 pea line, the second - from the NGB1238 line

## Sheet: Linkage estimation
Transcript Id	Reads ratio in libraries						Recombination frequency					G-test		Presumptive ortholog in M. truncatula
	M1	M2	M3	M4	W1	W2	estimate	confidence interval			LOD	G-statistic	p-value	Gene Id	Description
								left	right	range
GDTM01006086	[149, 11]	[250, 0]	[188, 0]	[251, 0]	[66, 261]	[82, 170]	0.0235	0	0.0675	0.8	10.59	991.361	0	Medtr5g026530.1	zinc finger protein, putative HC chr5:10905448-10909488 20130731	pZF
GDTM01054653	[333, 90]	[281, 0]	[443, 10]	[366, 0]	[25, 92]	[51, 109]	0.0613	0	0.1167	0.8	7.88	561.791	0	Medtr5g045520.2	ureide permease-like protein HC chr5:19975925-19972565 20130731	Upl
GDTM01018587	[726, 44]	[396, 10]	[890, 0]	[542, 14]	[130, 439]	[282, 488]	0.071	0	0.124	0.8	7.94	2181.33	0	Medtr5g026750.1	60S ribosomal L13-like protein HC chr7:45807607-45811332 20130731	RibL13l
GDTM01044379	[175, 32]	[195, 7]	[312, 0]	[225, 6]	[33, 65]	[56, 68]	0.0849	0	0.1443	0.8	6.67	337.6	0	Medtr5g030710.2	auxin-responsive AUX/IAA family protein HC chr5:13126019-13120497 20130731	AUXfp
GDTM01024960	[119, 4]	[47, 4]	[74, 23]	[47, 9]	[9, 39]	[27, 64]	0.1396	0.0467	0.2106	0.8	4.33	172.647	0	Medtr5g021060.1	peroxidase family protein HC chr5:8077980-8080458 20130731	PrOx
GDTM01024974	[273, 21]	[122, 15]	[224, 92]	[226, 22]	[67, 115]	[87, 113]	0.152	0.0594	0.226	0.8	3.96	259.58	0	Medtr5g020050.1	succinate dehydrogenase [ubiquinone] flavoprotein subunit HC chr5:7636353-7644053 20130731	sdhFP
GDTM01050934	[225, 225]	[296, 13]	[466, 68]	[376, 25]	[124, 1225]	[302, 1030]	0.1723	0.085	0.2465	0.8	3.87	1897.85	0	-	-
GDTM01005988	[40, 51]	[74, 0]	[90, 22]	[56, 12]	[29, 135]	[57, 178]	0.1901	0.0944	0.2721	0.8	3.02	226.605	0	Medtr5g038460.2	plant/T7N9-9 protein HC chr5:16899548-16894931 20130731
GDTM01050901	[198, 150]	[479, 0]	[341, 121]	[362, 129]	[90, 308]	[116, 113]	0.2142	0.1169	0.2998	0.8	2.55	398.617	0	Medtr5g064580.1	general regulatory factor 2 HC chr5:27124640-27127449 20130731
GDTM01029935	[124, 34]	[116, 37]	[122, 79]	[179, 12]	[65, 149]	[52, 99]	0.2191	0.1203	0.3064	0.8	2.38	205.559	0	Medtr5g017450.1	DUF1685 family protein HC chr5:6370233-6372760 20130731
GDTM01037944	[257, 69]	[525, 39]	[351, 132]	[232, 139]	[340, 500]	[330, 387]	0.2351	0.1348	0.3249	0.8	2.09	441.302	0	Medtr2g090755.1	glutaredoxin-C1 protein HC chr2:38910616-38909624 20130731
GDTM01056964	[246, 82]	[233, 67]	[291, 263]	[403, 18]	[107, 186]	[109, 139]	0.2467	0.1466	0.3373	0.8	1.94	189.717	0	-	-
GDTM01051686	[930, 251]	[567, 51]	[876, 467]	[528, 261]	[383, 365]	[540, 496]	0.2591	0.1569	0.3522	0.8	1.71	262.9	0	Medtr2g086610.1	ribosomal protein S25 HC chr2:36417795-36418729 20130731
GDTM01043143	[1568, 880]	[1335, 811]	[2197, 1488]	[2259, 248]	[453, 1846]	[712, 1631]	0.2807	0.1788	0.3748	0.8	1.45	2501.14	0	Medtr5g016450.2	maternal effect embryo arrest protein HC chr5:5895694-5894479 20130731
GDTM01012017	[216, 66]	[182, 22]	[245, 156]	[154, 95]	[118, 149]	[143, 155]	0.2821	0.1767	0.3793	0.8	1.34	91.008	0	Medtr2g098010.2	proteasome subunit beta protein HC chr2:41877122-41871507 20130731
GDTM01019764	[147, 96]	[75, 61]	[222, 70]	[150, 20]	[43, 80]	[68, 149]	0.2826	0.1774	0.3795	0.8	1.34	144.672	0	Medtr7g021850.1	aldo/keto reductase family oxidoreductase HC chr7:6970309-6967443 20130731
GDTM01009933	[123, 132]	[106, 3]	[196, 92]	[77, 45]	[20, 149]	[126, 120]	0.2941	0.1921	0.3891	0.8	1.29	96.756	0	Medtr5g064600.1	cytochrome C oxidase, subunit VIb family protein HC chr5:27135489-27141149 20130731
GDTM01056461	[211, 71]	[346, 109]	[209, 104]	[314, 205]	[215, 230]	[80, 125]	0.3066	0.1996	0.4066	0.8	1.04	105.44	0	Medtr2g038560.1	glutaredoxin C4 HC chr2:16796139-16799356 20130731
GDTM01000606	[82, 18]	[101, 29]	[45, 93]	[116, 22]	[37, 73]	[42, 41]	0.3074	0.2004	0.4073	0.8	1.03	42.189	0	Medtr5g009350.1	long-chain fatty acyl CoA ligase HC chr5:2198023-2208158 20130731
GDTM01019580	[68, 28]	[83, 20]	[67, 42]	[71, 30]	[43, 47]	[32, 25]	0.3092	0.1994	0.4115	0.8	0.97	17.938	2.283e-05	Medtr2g089140.1	xyloglucan endotransglucosylase/hydrolase family protein HC chr2:37637334-37639541 20130731
GDTM01041172	[5947, 3121]	[5291, 969]	[9283, 4055]	[4087, 3484]	[2806, 3015]	[3010, 4508]	0.3152	0.2089	0.4149	0.8	0.97	2387.16	0	Medtr2g035190.1	ABA-responsive protein HC chr2:13529686-13531292 20130731
GDTM01029071	[48, 18]	[46, 4]	[40, 27]	[25, 21]	[39, 25]	[41, 50]	0.3174	0.206	0.4216	0.8	0.86	12.433	0.00042181	Medtr2g096610.1	core histone H2A/H2B/H3/H4 HC chr2:41257422-41258284 20130731
GDTM01039686	[77, 52]	[63, 34]	[178, 76]	[113, 17]	[78, 53]	[42, 37]	0.3184	0.2096	0.4205	0.8	0.89	12.601	0.00038562	Medtr7g066110.1	PAR1 protein HC chr7:24038926-24037709 20130731
GDTM01043912	[1166, 413]	[1070, 355]	[783, 1517]	[1397, 254]	[666, 1494]	[1100, 1139]	0.3239	0.2184	0.4231	0.8	0.9	594.933	0	Medtr5g013340.1	inhibitor of apoptosis-promoting Bax1 protein HC chr5:4212595-4215371 20130731
GDTM01013894	[74, 39]	[36, 17]	[120, 50]	[46, 21]	[20, 21]	[36, 43]	0.3264	0.2145	0.4315	0.8	0.78	18.464	1.731e-05	Medtr2g037940.1	transmembrane protein, putative HC chr2:16462519-16458337 20130731
GDTM01037193	[708, 364]	[862, 293]	[947, 412]	[884, 536]	[646, 532]	[373, 528]	0.3275	0.22	0.4289	0.8	0.83	220.463	0	Medtr2g006170.1	60S ribosomal protein L27-1 HC chr2:483554-482592 20130731
GDTM01005075	[82, 64]	[162, 34]	[143, 49]	[140, 129]	[50, 138]	[49, 43]	0.3293	0.2214	0.4311	0.8	0.81	77.677	0	Medtr5g068780.1	60S ribosomal protein L6 HC chr5:29137675-29134511 20130731
GDTM01039606	[45, 45]	[51, 9]	[93, 41]	[53, 27]	[34, 49]	[60, 38]	0.3376	0.2265	0.4426	0.8	0.69	10.713	0.00106409	Medtr2g026500.2	NADH-ubiquinone oxidoreductase complex I, 21 kDa subunit HC chr2:9581179-9580294 20130731
GDTM01029092	[334, 136]	[194, 38]	[280, 201]	[146, 143]	[161, 192]	[289, 387]	0.3391	0.2306	0.4418	0.8	0.71	109.534	0	Medtr8g086640.1	core histone H2A/H2B/H3/H4 HC chr8:35961338-35962088 20130731
GDTM01030229	[280, 129]	[367, 66]	[324, 256]	[213, 195]	[188, 270]	[183, 234]	0.3405	0.2322	0.443	0.8	0.71	119.955	0	Medtr2g086560.1	calcium-binding EF-hand protein HC chr2:36396297-36391847 20130731
GDTM01019052	[388, 445]	[803, 240]	[604, 291]	[808, 436]	[289, 1192]	[441, 422]	0.3453	0.2387	0.4465	0.8	0.69	685.617	0	Medtr2g019670.1	ribosomal protein S11 HC chr2:6475619-6472687 20130731
GDTM01010797	[80, 72]	[84, 54]	[134, 54]	[169, 41]	[56, 75]	[73, 53]	0.3468	0.2369	0.4512	0.8	0.63	24.625	7e-07	Medtr7g015970.1	alpha-1,4-glucan-protein synthase [UDP-forming]-like protein HC chr7:5020406-5016982 20130731
GDTM01016426	[48, 32]	[24, 20]	[69, 44]	[33, 10]	[28, 79]	[90, 126]	0.3511	0.238	0.4584	0.8	0.57	39.807	0	Medtr8g019320.1	heme oxygenase 1 protein HC chr8:6783092-6779343 20130731
GDTM01005610	[119, 84]	[74, 33]	[121, 92]	[90, 37]	[22, 23]	[27, 67]	0.3532	0.2427	0.4583	0.8	0.58	33.655	1e-08	Medtr2g036650.1	plasma membrane H+-ATPase HC chr2:15863690-15871687 20130731
GDTM01006065	[59, 29]	[39, 21]	[83, 23]	[29, 20]	[37, 19]	[63, 55]	0.3553	0.2423	0.4627	0.8	0.54	6.737	0.00944338	Medtr2g079830.1	fiber protein Fb34 HC chr2:33645377-33642906 20130731
GDTM01024253	[4061, 3381]	[5627, 1127]	[4816, 4448]	[5306, 3850]	[1848, 5464]	[2200, 3115]	0.3573	0.2502	0.4596	0.8	0.58	3043.28	0	-	-
GDTM01052165	[20, 36]	[21, 19]	[62, 0]	[30, 20]	[24, 19]	[52, 35]	0.3602	0.248	0.4672	0.8	0.51	1.015	0.31377	Medtr1g069750.1	ABC transporter family I protein, SmABCI protein HC chr1:30419329-30414870 20130731
GDTM01028408	[211, 119]	[124, 31]	[276, 89]	[80, 110]	[115, 80]	[145, 159]	0.3606	0.2511	0.4651	0.8	0.53	29.038	7e-08	Medtr2g084925.1	ribosome biogenesis RLP24-like protein HC chr2:36043720-36045454 20130731
GDTM01022553	[84, 104]	[48, 48]	[162, 47]	[99, 22]	[52, 100]	[86, 65]	0.3634	0.2533	0.4686	0.8	0.51	28.218	1.1e-07	-	-
GDTM01015011	[335, 468]	[462, 206]	[978, 149]	[388, 285]	[543, 485]	[659, 596]	0.3711	0.2625	0.4753	0.8	0.46	101.946	0	Medtr5g082070.1	major intrinsic protein (MIP) family transporter HC chr5:35231538-35229211 20130731
GDTM01019036	[68, 68]	[46, 17]	[67, 76]	[60, 13]	[4330, 4098]	[4771, 5345]	0.3781	0.2657	0.486	0.8	0.39	13.183	0.00028249	-	-
GDTM01040672	[126, 85]	[123, 52]	[156, 88]	[95, 92]	[90, 106]	[68, 131]	0.3782	0.2672	0.4847	0.8	0.4	48.312	0	Medtr2g041190.1	charged multivesicular body protein HC chr2:18065645-18070228 20130731
GDTM01017231	[43, 99]	[105, 24]	[143, 117]	[79, 36]	[53, 230]	[148, 261]	0.3786	0.2701	0.4829	0.8	0.41	110.277	0	Medtr2g022480.1	extracellular dermal glycoprotein HC chr2:7767965-7766359 20130731
GDTM01056683	[383, 119]	[235, 93]	[257, 264]	[179, 166]	[233, 172]	[189, 257]	0.3842	0.2743	0.4901	0.8	0.37	36.477	0	-	-
GDTM01005207	[529, 463]	[1006, 236]	[836, 515]	[765, 1184]	[359, 705]	[148, 326]	0.3848	0.2766	0.4891	0.8	0.37	274.388	0	Medtr2g035170.1	disease-resistance response protein HC chr2:13519529-13521345 20130731
GDTM01016387	[697, 839]	[921, 786]	[1279, 553]	[1517, 581]	[840, 1020]	[537, 963]	0.3854	0.2761	0.4908	0.8	0.36	390.566	0	Medtr7g053180.1	60S ribosomal protein L32-1 HC chr7:18703774-18705909 20130731
GDTM01030297	[251, 477]	[154, 51]	[853, 150]	[194, 144]	[128, 95]	[294, 255]	0.3854	0.2765	0.4905	0.8	0.37	20.317	6.56e-06	Medtr5g082180.1	60S acidic ribosomal protein P0-1 HC chr5:35301210-35298120 20130731
GDTM01012302	[139, 200]	[155, 66]	[325, 63]	[129, 143]	[86, 109]	[120, 157]	0.3861	0.2762	0.4921	0.8	0.36	42.981	0	Medtr5g079840.1	kinase 1B HC chr5:34148463-34151635 20130731
GDTM01005584	[27, 23]	[34, 31]	[44, 39]	[44, 12]	[28, 99]	[119, 112]	0.388	0.2744	0.4974	0.8	0.32	18.51	1.69e-05	Medtr6g086280.2	multiprotein bridging factor 1b-like protein HC chr6:32389995-32393233 20130731
GDTM01016577	[165, 106]	[119, 136]	[256, 131]	[166, 84]	[81, 143]	[111, 143]	0.3885	0.2777	0.4953	0.8	0.34	57.67	0	Medtr6g069470.1	calcium-dependent ARF-type GTPase activating family protein HC chr6:25009025-25011726 20130731
GDTM01026553	[116, 195]	[243, 67]	[234, 201]	[192, 153]	[56, 292]	[78, 172]	0.3949	0.2874	0.4989	0.8	0.32	200.158	0	Medtr2g020360.3	acyl carrier protein HC chr2:6766782-6769701 20130731
GDTM01042910	[411, 413]	[791, 177]	[450, 528]	[668, 613]	[405, 1198]	[314, 498]	0.3959	0.2876	0.5008	0.8	0.31	469.453	0	-	-
GDTM01030300	[270, 556]	[442, 177]	[464, 192]	[476, 437]	[537, 1890]	[656, 1468]	0.3966	0.289	0.5007	0.8	0.31	631.139	0	Medtr5g071360.1	asparagine synthetase [glutamine-hydrolyzing] protein HC chr5:30276614-30271009 20130731
GDTM01010631	[1638, 1084]	[1087, 2059]	[2602, 1068]	[2469, 1234]	[940, 2213]	[758, 1203]	0.3971	0.2885	0.5023	0.8	0.3	986.341	0	-	-
GDTM01047735	[53, 44]	[32, 16]	[52, 34]	[55, 25]	[43, 37]	[59, 39]	0.3972	0.2827	0.5079	0.8	0.27	0.925	0.336117	Medtr8g105250.1	ubiquitin fusion degradation 1 protein HC chr8:44389603-44394513 20130731
GDTM01041938	[139, 198]	[101, 94]	[247, 127]	[177, 45]	[97, 149]	[140, 131]	0.3996	0.289	0.5067	0.8	0.27	24.223	8.6e-07	-	-
GDTM01019819	[666, 905]	[631, 756]	[1246, 606]	[1370, 287]	[764, 1165]	[848, 768]	0.4012	0.292	0.507	0.8	0.27	209.023	0	Medtr7g021030.1	ribosomal protein L7Ae/L30e/S12e/Gadd45 family protein HC chr7:6597399-6599718 20130731
GDTM01040779	[109, 67]	[131, 120]	[139, 84]	[152, 85]	[130, 173]	[98, 79]	0.4042	0.2924	0.5126	0.8	0.24	19.241	1.152e-05	-	-
GDTM01002016	[271, 472]	[340, 90]	[514, 373]	[265, 253]	[83, 376]	[262, 361]	0.4063	0.2984	0.5112	0.8	0.25	151.277	0	Medtr2g022950.1	polyadenylate-binding protein RBP47B HC chr2:7987418-7992129 20130731
GDTM01017101	[275, 98]	[122, 76]	[307, 163]	[93, 164]	[121, 161]	[199, 193]	0.4076	0.2967	0.5153	0.8	0.23	34.902	0	Medtr3g009280.1	TGB12K interacting protein HC chr3:1921217-1926182 20130731
GDTM01030556	[144, 86]	[45, 63]	[191, 109]	[94, 57]	[46, 92]	[101, 121]	0.4099	0.298	0.5185	0.8	0.22	36.895	0	Medtr6g091630.3	60S ribosomal protein L31B HC chr6:34510803-34507740 20130731
GDTM01039092	[75, 51]	[46, 66]	[82, 39]	[127, 57]	[41, 61]	[46, 34]	0.4102	0.2976	0.5195	0.8	0.21	9.311	0.00227831	Medtr4g085580.1	30S ribosomal protein S9P HC chr4:33449031-33448131 20130731
GDTM01022496	[193, 225]	[96, 143]	[407, 102]	[192, 159]	[77, 183]	[88, 223]	0.411	0.302	0.5171	0.8	0.22	149.258	0	Medtr1g115325.1	RAB GTPase-like protein A5B HC chr1:52031011-52034310 20130731
GDTM01027857	[319, 482]	[324, 346]	[572, 274]	[607, 179]	[322, 597]	[396, 342]	0.4113	0.3016	0.5179	0.8	0.22	102.84	0	Medtr7g024580.1	heat shock cognate 70 kDa protein HC chr7:8104534-8101201 20130731
GDTM01010829	[67, 28]	[208, 144]	[91, 62]	[169, 140]	[254, 204]	[94, 68]	0.412	0.2999	0.5209	0.8	0.21	1.122	0.289437	Medtr3g051950.1	eukaryotic translation initiation factor SUI1 HC chr3:20547496-20546160 20130731
GDTM01002999	[1033, 1777]	[1501, 474]	[2775, 998]	[1252, 1192]	[1142, 1165]	[1344, 1206]	0.4127	0.3031	0.5193	0.8	0.21	97.769	0	Medtr5g077070.2	NADP-dependent isocitrate dehydrogenase HC chr5:32875308-32880347 20130731
GDTM01023117	[84, 8]	[23, 37]	[50, 63]	[39, 34]	[25, 22]	[29, 54]	0.4141	0.3013	0.5237	0.8	0.19	10.216	0.00139257	Medtr1g022345.2	FACT complex subunit SSRP1 HC chr1:7068528-7074782 20130731
GDTM01038899	[91, 27]	[39, 36]	[85, 38]	[29, 52]	[34, 48]	[50, 39]	0.4155	0.3023	0.5257	0.8	0.18	7.409	0.00648872	Medtr8g021380.1	jasmonate zim-domain protein HC chr8:7686461-7689149 20130731
GDTM01017059	[141, 251]	[275, 128]	[324, 121]	[227, 197]	[256, 314]	[220, 312]	0.4156	0.305	0.5232	0.8	0.19	59.278	0	-	-
GDTM01031655	[72, 116]	[111, 60]	[150, 53]	[104, 72]	[219, 210]	[191, 195]	0.4156	0.3038	0.5244	0.8	0.19	12.418	0.00042533	Medtr5g075060.1	CBL-interacting kinase HC chr5:31890331-31893777 20130731
GDTM01028745	[60, 41]	[47, 22]	[99, 241]	[60, 20]	[35, 65]	[109, 122]	0.4161	0.3037	0.5255	0.8	0.19	0.215	0.643244	Medtr7g113405.1	3-ketoacyl-CoA synthase-like protein HC chr7:46707139-46706228 20130731
GDTM01055019	[213, 167]	[149, 179]	[314, 180]	[282, 124]	[180, 231]	[215, 176]	0.418	0.3069	0.5263	0.8	0.18	23.094	1.54e-06	Medtr6g084450.1	proteasome subunit beta protein HC chr6:31625633-31619061 20130731
GDTM01008204	[81, 178]	[153, 87]	[447, 67]	[142, 165]	[198, 212]	[148, 174]	0.4228	0.3127	0.5303	0.8	0.16	43.546	0	Medtr5g082830.1	ARM repeat CCCH-type zinc finger protein HC chr5:35642238-35645468 20130731
GDTM01019547	[104, 106]	[174, 52]	[91, 115]	[118, 168]	[66, 304]	[66, 150]	0.4241	0.3154	0.5302	0.8	0.16	138.814	0	Medtr2g029850.1	peroxidase family protein HC chr2:11170658-11173503 20130731
GDTM01051525	[49, 44]	[60, 12]	[116, 74]	[31, 65]	[58, 62]	[49, 54]	0.4259	0.3128	0.5362	0.8	0.14	4.623	0.0315393	Medtr2g061780.1	transmembrane protein, putative HC chr2:26198087-26197152 20130731
GDTM01021495	[401, 125]	[208, 206]	[300, 392]	[204, 160]	[289, 239]	[310, 639]	0.4269	0.3166	0.5347	0.8	0.15	78.891	0	Medtr8g098410.1	phospholipid hydroperoxide glutathione peroxidase HC chr8:40887426-40890428 20130731
GDTM01009110	[255, 48]	[63, 71]	[128, 166]	[95, 103]	[76, 61]	[64, 118]	0.433	0.3221	0.5417	0.8	0.12	19.665	9.23e-06	Medtr1g019150.1	polyadenylate-binding protein HC chr1:5708406-5713691 20130731
GDTM01038843	[88, 35]	[44, 43]	[60, 54]	[60, 51]	[56, 47]	[42, 45]	0.4343	0.3204	0.5458	0.8	0.11	2.159	0.141739	Medtr3g028730.1	F0F1-type ATP synthase, delta subunit HC chr3:9221245-9227170 20130731
GDTM01027955	[54, 92]	[52, 42]	[107, 41]	[72, 44]	[64, 90]	[97, 78]	0.435	0.3221	0.5457	0.8	0.11	4.634	0.0313388	Medtr7g051230.1	2Fe-2S ferredoxin-like protein HC chr7:17938695-17937729 20130731
GDTM01011440	[20, 46]	[42, 22]	[80, 39]	[42, 21]	[51, 45]	[77, 72]	0.4353	0.3206	0.5476	0.8	0.11	2.521	0.112325	-	-
GDTM01040329	[177, 139]	[104, 176]	[263, 134]	[142, 114]	[27, 75]	[50, 78]	0.4355	0.3249	0.5438	0.8	0.11	36.23	0	Medtr2g069030.1	galactose oxidase/kelch repeat protein HC chr2:28678549-28675729 20130731
GDTM01016286	[292, 208]	[140, 58]	[157, 271]	[155, 74]	[109, 89]	[159, 109]	0.4361	0.325	0.5449	0.8	0.11	0.954	0.328804	Medtr8g076770.1	protein transporter Sec61 subunit alpha-like protein HC chr8:32556114-32560197 20130731
GDTM01024369	[321, 369]	[215, 310]	[196, 163]	[465, 178]	[254, 456]	[118, 222]	0.4387	0.3285	0.5469	0.8	0.1	99.536	0	-	-
GDTM01030753	[58, 71]	[15, 32]	[121, 37]	[49, 26]	[29, 24]	[29, 54]	0.4413	0.3276	0.5529	0.8	0.09	11.563	0.00067288	Medtr7g057530.1	glycosyltransferase Quasimodo protein, putative HC chr7:20725144-20723189 20130731
GDTM01011337	[135, 245]	[200, 86]	[293, 138]	[155, 177]	[154, 191]	[184, 237]	0.442	0.3309	0.551	0.8	0.09	22.747	1.85e-06	Medtr5g076590.1	small GTPase family RAB protein HC chr5:32675525-32681053 20130731
GDTM01031444	[107, 312]	[187, 81]	[355, 86]	[159, 223]	[106, 138]	[102, 159]	0.4426	0.3329	0.5504	0.8	0.09	23.071	1.56e-06	Medtr5g081460.1	hypothetical protein HC chr5:34885991-34888604 20130731
GDTM01020131	[73, 55]	[27, 44]	[98, 82]	[50, 22]	[26, 47]	[111, 110]	0.4432	0.3294	0.5549	0.8	0.08	5.02	0.025056	Medtr6g090130.1	6-phosphofructokinase HC chr6:34224557-34229361 20130731
GDTM01016771	[50, 78]	[72, 73]	[92, 24]	[81, 61]	[240, 241]	[166, 133]	0.4448	0.3322	0.5554	0.8	0.08	1.561	0.211568	Medtr1g068810.9	soluble inorganic pyrophosphatase HC chr1:29365957-29370061 20130731
GDTM01006092	[42, 87]	[53, 38]	[116, 30]	[66, 50]	[49, 42]	[56, 40]	0.4458	0.3332	0.5566	0.8	0.08	0.096	0.757167	Medtr1g067370.1	lung seven transmembrane receptor family protein HC chr1:29027853-29025870 20130731
GDTM01019363	[247, 553]	[264, 261]	[684, 354]	[528, 184]	[246, 354]	[473, 386]	0.4466	0.3365	0.555	0.8	0.08	18.128	2.066e-05	Medtr7g011230.1	cystathionine gamma-synthase HC chr7:2980799-2986173 20130731
GDTM01042749	[99, 64]	[36, 48]	[121, 40]	[40, 59]	[60, 71]	[97, 98]	0.4478	0.3346	0.5591	0.8	0.07	8.354	0.00384785	Medtr8g020880.1	RelA/SpoT-like protein RSH2 HC chr8:7370427-7366192 20130731
GDTM01007220	[79, 63]	[31, 13]	[98, 115]	[36, 32]	[33, 30]	[67, 61]	0.4491	0.3342	0.5621	0.8	0.07	0.001	0.979985	Medtr2g031490.1	FAD-binding berberine family protein HC chr2:11820598-11822452 20130731
GDTM01048154	[286, 210]	[76, 102]	[300, 252]	[146, 77]	[93, 121]	[213, 188]	0.4495	0.3377	0.5596	0.8	0.07	6.26	0.0123509	Medtr6g021670.3	40S ribosomal S7-like protein HC chr6:7446706-7444295 20130731
GDTM01032115	[178, 243]	[261, 101]	[148, 292]	[280, 261]	[119, 523]	[99, 272]	0.4497	0.342	0.5559	0.8	0.07	215.994	0	Medtr2g029820.1	peroxidase family protein HC chr2:11148216-11150525 20130731
GDTM01011346	[366, 68]	[169, 364]	[295, 382]	[283, 269]	[337, 270]	[112, 386]	0.4505	0.3422	0.5573	0.8	0.07	29.922	4e-08	Medtr1g023140.1	thioredoxin H-type 1 protein HC chr1:7354715-7352554 20130731
GDTM01012851	[257, 386]	[207, 247]	[408, 256]	[364, 214]	[165, 270]	[151, 292]	0.4511	0.3406	0.5599	0.8	0.07	73.453	0	Medtr4g088595.1	40S ribosomal protein S6-2 HC chr4:35217876-35214826 20130731
GDTM01039003	[99, 48]	[44, 28]	[72, 70]	[35, 41]	[37, 20]	[65, 67]	0.4532	0.3393	0.5654	0.8	0.06	0.562	0.453585	Medtr6g008500.1	cytochrome P450 family 82 protein HC chr6:2294908-2297955 20130731
GDTM01019711	[175, 134]	[152, 70]	[304, 222]	[69, 199]	[68, 88]	[64, 159]	0.4566	0.3464	0.5654	0.8	0.05	38.759	0	Medtr2g435590.1	ethylene response factor HC chr2:13772657-13770126 20130731
GDTM01008558	[44, 30]	[25, 21]	[70, 62]	[26, 25]	[35, 27]	[33, 46]	0.4569	0.3408	0.5715	0.8	0.05	1.496	0.221297	Medtr3g467430.1	glutathione S-transferase, amine-terminal domain protein HC chr3:27824358-27826866 20130731
GDTM01016995	[22, 60]	[34, 24]	[41, 51]	[50, 22]	[9, 45]	[16, 35]	0.4579	0.3458	0.5686	0.8	0.05	20.252	6.79e-06	-	-
GDTM01017068	[506, 1098]	[861, 627]	[1563, 375]	[720, 874]	[457, 521]	[455, 470]	0.4581	0.3482	0.5665	0.8	0.05	30.557	3e-08	Medtr5g083270.1	abscisic acid receptor HC chr5:35949871-35948195 20130731
GDTM01043101	[75, 139]	[42, 40]	[132, 118]	[99, 29]	[34, 41]	[81, 76]	0.4583	0.3457	0.5694	0.8	0.05	0.294	0.587711	Medtr7g087090.1	NADH-cytochrome b5 reductase family protein HC chr7:33892629-33897847 20130731
GDTM01016430	[134, 33]	[32, 64]	[86, 89]	[62, 62]	[55, 36]	[34, 72]	0.4594	0.3477	0.5697	0.8	0.04	6.692	0.00968534	Medtr1g022410.1	20S proteasome subunit alpha type 1 HC chr1:7134211-7130131 20130731
GDTM01017873	[163, 384]	[255, 213]	[509, 152]	[279, 301]	[202, 283]	[186, 264]	0.4613	0.3511	0.5702	0.8	0.04	37.963	0	-	-
GDTM01054925	[258, 287]	[171, 355]	[343, 244]	[390, 183]	[174, 290]	[177, 299]	0.4621	0.3518	0.5712	0.8	0.04	58.166	0	Medtr2g071790.1	hypothetical protein HC chr2:29993598-29992570 20130731
GDTM01037655	[55, 54]	[31, 40]	[86, 67]	[55, 37]	[35, 64]	[60, 57]	0.4637	0.3497	0.5764	0.8	0.03	5.104	0.0238769	Medtr6g087670.1	glyoxysomal fatty acid beta-oxidation MFP-A protein HC chr6:32981575-32974721 20130731
GDTM01027488	[77, 51]	[53, 88]	[88, 88]	[67, 46]	[57, 120]	[115, 124]	0.4659	0.3533	0.5773	0.8	0.03	9.084	0.00257833	Medtr6g004780.1	sucrase/ferredoxin family protein HC chr6:414288-418955 20130731
GDTM01053444	[61, 37]	[46, 41]	[107, 33]	[20, 57]	[40, 37]	[54, 39]	0.466	0.3528	0.578	0.8	0.03	0.414	0.519894	Medtr8g018735.1	seed linoleate 9S-lipoxygenase HC chr8:6459438-6455504 20130731
GDTM01046762	[59, 148]	[127, 127]	[133, 83]	[252, 84]	[168, 184]	[135, 112]	0.4662	0.355	0.5762	0.8	0.03	5.066	0.0243948	Medtr7g012950.1	UDP-glucose 6-dehydrogenase family protein HC chr7:3666623-3663464 20130731
GDTM01002913	[56, 181]	[56, 45]	[156, 89]	[92, 45]	[46, 52]	[68, 107]	0.4675	0.3557	0.5782	0.8	0.03	5.412	0.0200037	Medtr2g006820.1	2-oxoacid dehydrogenase acyltransferase family protein HC chr2:627266-619028 20130731
GDTM01017295	[23, 77]	[73, 69]	[57, 33]	[116, 39]	[49, 66]	[41, 35]	0.4678	0.3553	0.5792	0.8	0.03	3.623	0.0569767	Medtr7g012560.2	membrane-anchored ubiquitin-fold protein 4 precursor HC chr7:3560891-3558595 20130731
GDTM01034080	[41, 48]	[21, 22]	[62, 23]	[28, 42]	[37, 46]	[34, 44]	0.4686	0.3531	0.5829	0.8	0.02	3.246	0.0715936	Medtr8g021130.1	subtilisin-like serine protease HC chr8:7525761-7522961 20130731
GDTM01002250	[57, 119]	[80, 46]	[82, 107]	[115, 36]	[76, 80]	[112, 84]	0.469	0.3571	0.5799	0.8	0.03	0.175	0.675943	Medtr7g099960.1	core histone H2A/H2B/H3/H4 HC chr7:40180795-40179771 20130731
GDTM01034293	[88, 68]	[37, 71]	[123, 89]	[75, 63]	[47, 120]	[110, 125]	0.4692	0.3571	0.5802	0.8	0.02	18.001	2.208e-05	-	-
GDTM01006751	[208, 160]	[88, 87]	[153, 160]	[152, 138]	[29, 27]	[46, 74]	0.472	0.3599	0.5832	0.8	0.02	5.912	0.0150405	-	-
GDTM01008002	[74, 138]	[98, 30]	[184, 112]	[46, 70]	[86, 84]	[199, 160]	0.4732	0.3613	0.5841	0.8	0.02	0.022	0.882624	Medtr4g064020.1	core histone H2A/H2B/H3/H4 HC chr4:23885563-23886484 20130731
GDTM01040656	[122, 205]	[96, 137]	[307, 122]	[139, 139]	[74, 168]	[123, 169]	0.4733	0.3627	0.5829	0.8	0.02	36.608	0	Medtr1g109200.1	fructose-bisphosphate aldolase HC chr1:49366902-49363434 20130731
GDTM01017561	[124, 67]	[22, 30]	[140, 124]	[48, 42]	[27, 19]	[82, 81]	0.4734	0.3593	0.5864	0.8	0.02	0.898	0.343306	Medtr3g028590.2	ADP/ATP carrier protein HC chr3:9140329-9143492 20130731
GDTM01015458	[40, 280]	[127, 59]	[367, 105]	[125, 102]	[63, 74]	[120, 109]	0.4738	0.3642	0.5825	0.8	0.02	2.477	0.1155	Medtr5g084930.1	protein disulfide isomerase-like protein HC chr5:36640910-36635334 20130731
GDTM01030238	[464, 121]	[213, 288]	[322, 467]	[209, 352]	[180, 182]	[204, 509]	0.4768	0.3674	0.5854	0.8	0.01	58.57	0	Medtr8g098350.1	glutamate-cysteine ligase B HC chr8:40929137-40921247 20130731
GDTM01023516	[136, 101]	[59, 50]	[131, 144]	[83, 96]	[47, 60]	[71, 83]	0.4783	0.3655	0.5903	0.8	0.01	2.757	0.0968198	Medtr3g053020.1	GDP-L-galactose phosphorylase HC chr3:21014138-21010501 20130731
GDTM01027769	[76, 157]	[77, 82]	[200, 56]	[96, 92]	[73, 74]	[81, 63]	0.479	0.3675	0.5898	0.8	0.01	0.054	0.816664	Medtr1g067490.1	60S ribosomal L35-like protein HC chr1:29111688-29109043 20130731
GDTM01036179	[389, 985]	[506, 446]	[1110, 1206]	[873, 316]	[427, 843]	[885, 821]	0.4799	0.3704	0.5887	0.8	0.01	21.986	2.75e-06	-	-
GDTM01046911	[250, 236]	[197, 559]	[270, 294]	[560, 239]	[123, 401]	[269, 336]	0.4812	0.3724	0.5895	0.8	0.01	66.053	0	Medtr2g070140.1	glutathione S-transferase, amine-terminal domain protein HC chr2:29511319-29509921 20130731
GDTM01055071	[192, 923]	[558, 351]	[1189, 372]	[510, 567]	[457, 532]	[379, 695]	0.4812	0.3725	0.5893	0.8	0.01	82.935	0	Medtr5g088320.1	EF hand calcium-binding family protein HC chr5:38319949-38316704 20130731
GDTM01002464	[649, 739]	[223, 289]	[522, 996]	[624, 152]	[274, 325]	[622, 596]	0.4818	0.3719	0.5912	0.8	0.01	0.726	0.394326	Medtr8g106790.1	guanine nucleotide-binding protein beta subunit-like protein HC chr8:45077951-45080671 20130731
GDTM01020010	[173, 176]	[166, 72]	[175, 234]	[108, 199]	[150, 190]	[75, 173]	0.4824	0.3719	0.5922	0.8	0.01	14.804	0.00011928	Medtr2g034640.1	Ras-related small GTP-binding family protein HC chr2:13250851-13254255 20130731
GDTM01053222	[92, 135]	[123, 149]	[154, 91]	[178, 137]	[148, 202]	[138, 125]	0.483	0.3712	0.5942	0.8	0.01	3.88	0.0488724	-	-
GDTM01052807	[106, 29]	[42, 82]	[68, 116]	[78, 83]	[63, 54]	[31, 82]	0.4855	0.3745	0.596	0.8	0.01	4.1	0.0428876	-	-
GDTM01057854	[32, 32]	[15, 27]	[43, 35]	[27, 18]	[29, 35]	[41, 55]	0.486	0.3692	0.6022	0.8	0	2.037	0.153494	Medtr8g070860.1	arabinogalactan protein HC chr8:30021958-30024592 20130731
GDTM01008750	[38, 15]	[24, 37]	[75, 32]	[10, 46]	[30, 54]	[78, 84]	0.4882	0.3743	0.6016	0.8	0	4.388	0.0361828	Medtr8g022040.1	fluorescent IN BLUE LIGHT protein HC chr8:7714805-7711413 20130731
GDTM01052460	[24, 31]	[26, 23]	[132, 92]	[29, 27]	[78, 77]	[102, 78]	0.4882	0.3726	0.6034	0.8	0	0.107	0.743894	Medtr8g432390.1	BON1-associated-like protein HC chr8:12238494-12239491 20130731
GDTM01052322	[514, 1241]	[425, 516]	[1203, 1165]	[621, 300]	[226, 648]	[539, 628]	0.4911	0.3821	0.5997	0.8	0	47.027	0	Medtr3g116830.1	adenine nucleotide alpha hydrolase superfamily protein HC chr3:54637423-54635491 20130731
GDTM01015054	[41, 248]	[223, 158]	[324, 108]	[256, 226]	[205, 190]	[126, 231]	0.4912	0.3821	0.6	0.8	0	17.546	2.804e-05	Medtr5g090010.1	fission 1 protein HC chr5:39155456-39152019 20130731
GDTM01015542	[72, 55]	[35, 79]	[98, 47]	[48, 82]	[31, 91]	[46, 50]	0.4935	0.3821	0.6047	0.8	0	11.789	0.00059573	Medtr8g015660.1	ubiquitin carboxyl-terminal hydrolase HC chr8:5156920-5167537 20130731
GDTM01039340	[140, 94]	[150, 233]	[175, 145]	[217, 220]	[224, 217]	[114, 112]	0.4938	0.3822	0.6051	0.8	0	0.194	0.659827	Medtr8g099465.2	hypothetical protein HC chr8:41972883-41970111 20130731
GDTM01008077	[56, 150]	[83, 82]	[264, 76]	[49, 62]	[212, 256]	[370, 306]	0.4989	0.3878	0.61	0.8	0	3.249	0.0714671	Medtr1g072420.1	xyloglucanase-specific endoglucanase inhibitor protein HC chr1:32139387-32137802 20130731
GDTM01006358	[46, 52]	[51, 30]	[40, 92]	[65, 46]	[39, 58]	[62, 50]	0.5007	0.3875	0.6139	0.8	0	0.012	0.913686	Medtr8g076020.3	calcium-dependent kinase CPK1 adapter protein, putative HC chr8:32154747-32158096 20130731
GDTM01016677	[91, 39]	[37, 46]	[73, 99]	[30, 49]	[52, 36]	[49, 102]	0.5011	0.3886	0.6137	0.8	0	3.595	0.0579515	Medtr8g096820.1	gamma carbonic anhydrase-like protein HC chr8:40644152-40639262 20130731
GDTM01054139	[47, 31]	[35, 75]	[53, 37]	[31, 66]	[20, 128]	[104, 110]	0.5021	0.3918	0.6124	0.8	0	7.758	0.00534859	Medtr8g015950.1	2,3-diketo-5-methylthio-1-phosphopentane phosphatase HC chr8:5272987-5271618 20130731
GDTM01040593	[58, 269]	[81, 68]	[355, 138]	[117, 111]	[111, 112]	[149, 238]	0.5033	0.3932	0.6135	0.8	0	11.511	0.00069192	Medtr5g088850.1	late embryogenesis abundant protein HC chr5:38586576-38584075 20130731
GDTM01006725	[92, 434]	[150, 154]	[451, 214]	[170, 184]	[139, 264]	[129, 380]	0.5059	0.3979	0.6142	0.8	0	77.244	0	-	-
GDTM01002330	[804, 1353]	[473, 879]	[1298, 1281]	[1264, 811]	[997, 2415]	[742, 1190]	0.5076	0.3987	0.6167	0.8	0	283.026	0	-	-
GDTM01035943	[139, 82]	[67, 81]	[102, 190]	[94, 87]	[78, 70]	[61, 75]	0.5096	0.3978	0.6218	0.8	0	0.123	0.726319	Medtr1g012920.1	transmembrane protein, putative HC chr1:2729896-2725208 20130731
GDTM01005652	[710, 372]	[646, 255]	[421, 1093]	[278, 640]	[395, 365]	[407, 439]	0.5112	0.4021	0.6208	0.8	0	5.429	0.0198013	Medtr8g088860.1	glutelin type-B-like protein HC chr8:36920325-36923073 20130731
GDTM01047999	[59, 360]	[152, 105]	[297, 130]	[151, 184]	[197, 239]	[152, 344]	0.5115	0.4029	0.6206	0.8	0	16.336	5.306e-05	Medtr5g088660.1	elongation factor 1-beta HC chr5:38466338-38469739 20130731
GDTM01057362	[257, 73]	[46, 106]	[155, 245]	[57, 109]	[73, 86]	[76, 218]	0.5126	0.4034	0.6221	0.8	0	34.447	0	Medtr1g023210.1	papain family cysteine protease HC chr1:7398040-7401108 20130731
GDTM01057393	[479, 505]	[258, 304]	[386, 654]	[487, 305]	[216, 255]	[274, 267]	0.5127	0.4022	0.6235	0.8	0	0.179	0.672155	Medtr8g105340.1	40S ribosomal protein S2-4 HC chr8:44446803-44449076 20130731
GDTM01036034	[144, 336]	[90, 152]	[359, 273]	[151, 94]	[57, 157]	[215, 208]	0.5128	0.4032	0.6227	0.8	0	2.7	0.10033	-	-
GDTM01002920	[60, 159]	[81, 62]	[105, 178]	[102, 73]	[47, 181]	[117, 135]	0.5171	0.4077	0.627	0.8	0.01	8.75	0.00309605	Medtr3g118100.1	hypothetical protein HC chr3:55274698-55277830 20130731
GDTM01011425	[56, 66]	[33, 40]	[60, 65]	[35, 40]	[35, 32]	[37, 73]	0.5191	0.4057	0.6332	0.8	0.01	1.73	0.18836	Medtr5g072480.2	ubiquitin-activating enzyme E1 1 HC chr5:30842736-30830756 20130731
GDTM01013056	[40, 111]	[24, 48]	[91, 75]	[74, 36]	[25, 72]	[57, 56]	0.5197	0.4087	0.6314	0.8	0.01	2.828	0.0926139	Medtr3g115930.1	transmembrane protein, putative HC chr3:54195222-54187330 20130731
GDTM01021231	[173, 370]	[116, 145]	[362, 374]	[201, 165]	[54, 153]	[156, 177]	0.5202	0.4108	0.6303	0.8	0.01	5.827	0.0157861	-	-
GDTM01016964	[129, 39]	[89, 45]	[81, 160]	[17, 116]	[79, 76]	[152, 221]	0.5212	0.4117	0.6314	0.8	0.01	1.074	0.300114	-	-
GDTM01031071	[154, 218]	[132, 165]	[212, 304]	[226, 145]	[181, 162]	[144, 206]	0.5224	0.4118	0.6338	0.8	0.01	0.026	0.871695	Medtr3g105860.1	cytochrome b5-like heme/steroid-binding domain protein HC chr3:48826866-48827824 20130731
GDTM01045499	[38, 57]	[29, 42]	[58, 66]	[44, 26]	[34, 31]	[40, 41]	0.5239	0.41	0.6387	0.8	0.01	0.582	0.445545	Medtr7g069390.1	proliferation-associated 2G4-like protein HC chr7:25548129-25553250 20130731
GDTM01029750	[51, 42]	[27, 40]	[36, 85]	[33, 21]	[45, 49]	[53, 76]	0.5247	0.4109	0.6393	0.8	0.02	0	0.987799	Medtr6g026810.1	scavenger mRNA decapping enzyme carboxy-term-binding protein HC chr6:9052613-9055956 20130731
GDTM01010187	[102, 205]	[129, 177]	[308, 156]	[122, 221]	[94, 213]	[97, 127]	0.5273	0.4179	0.6376	0.8	0.02	17.791	2.466e-05	Medtr1g105020.1	2-hydroxyisoflavanone dehydratase HC chr1:47332488-47333970 20130731
GDTM01032279	[129, 184]	[85, 80]	[159, 237]	[128, 106]	[84, 60]	[100, 144]	0.5284	0.4175	0.6404	0.8	0.02	0.563	0.453125	Medtr3g105430.1	eukaryotic translation initiation factor 3 subunit B HC chr3:48618144-48613776 20130731
GDTM01037217	[138, 499]	[325, 664]	[354, 322]	[761, 265]	[524, 833]	[275, 316]	0.5308	0.4224	0.6402	0.8	0.03	20.391	6.31e-06	Medtr7g010150.1	60S ribosomal L34-like protein HC chr7:2420735-2418553 20130731
GDTM01033563	[204, 189]	[111, 72]	[182, 311]	[72, 182]	[107, 167]	[221, 297]	0.5357	0.4258	0.6468	0.8	0.03	0.516	0.472573	Medtr5g098090.1	60S ribosomal L6-like protein HC chr5:42942860-42945322 20130731
GDTM01017522	[333, 432]	[464, 257]	[334, 517]	[233, 567]	[257, 336]	[184, 316]	0.5369	0.4279	0.6471	0.8	0.04	3.264	0.0708144	Medtr4g096790.1	ribosomal protein S11 HC chr4:38514698-38517460 20130731
GDTM01021640	[107, 109]	[49, 94]	[172, 207]	[131, 88]	[69, 59]	[77, 53]	0.5371	0.4262	0.6493	0.8	0.04	6.063	0.0138052	Medtr8g099795.1	heat shock 70 kDa protein HC chr8:42271003-42274473 20130731
GDTM01057972	[50, 85]	[24, 27]	[79, 76]	[33, 46]	[31, 31]	[43, 79]	0.5396	0.4267	0.654	0.8	0.04	0.867	0.351852	Medtr3g463720.1	RING/U-box protein HC chr3:25539281-25542339 20130731
GDTM01027825	[50, 94]	[21, 57]	[71, 83]	[46, 19]	[48, 53]	[68, 97]	0.5409	0.429	0.6543	0.8	0.04	0.065	0.799056	Medtr5g097240.1	downward leaf curling protein HC chr5:42572777-42577091 20130731
GDTM01003255	[135, 61]	[82, 174]	[109, 254]	[106, 158]	[162, 131]	[53, 174]	0.5457	0.4376	0.6553	0.8	0.06	0.249	0.617553	-	-
GDTM01021648	[45, 98]	[65, 67]	[98, 59]	[56, 89]	[50, 54]	[51, 41]	0.5457	0.4344	0.6586	0.8	0.05	1.957	0.161869	Medtr1g066460.1	syntaxin of plants protein HC chr1:28512776-28508155 20130731
GDTM01004764	[706, 1459]	[804, 425]	[928, 1738]	[536, 907]	[442, 587]	[594, 1226]	0.5463	0.4383	0.6558	0.8	0.06	9.373	0.0022021	Medtr4g085590.1	caffeoyl-CoA 3-O-methyltransferase HC chr4:33454647-33452934 20130731
GDTM01005190	[604, 1413]	[708, 1426]	[1289, 1591]	[1394, 964]	[749, 1226]	[486, 1039]	0.5481	0.4404	0.6574	0.8	0.06	56.377	0	-	-
GDTM01005270	[513, 350]	[349, 246]	[277, 849]	[230, 584]	[474, 706]	[295, 483]	0.5491	0.4411	0.6588	0.8	0.07	0.533	0.465522	Medtr8g089110.1	basic blue-like protein HC chr8:37009225-37008162 20130731
GDTM01057402	[35, 98]	[47, 81]	[71, 67]	[100, 58]	[67, 67]	[45, 48]	0.5508	0.4399	0.6637	0.8	0.07	0.994	0.318884	Medtr3g110720.1	tubulin beta-1 chain HC chr3:51753324-51750944 20130731
GDTM01013695	[123, 227]	[393, 221]	[172, 285]	[171, 248]	[337, 366]	[246, 217]	0.5526	0.4432	0.6638	0.8	0.07	3.142	0.0762872	Medtr8g081040.1	xyloglucan endotransglucosylase/hydrolase family protein HC chr8:35016112-35018579 20130731
GDTM01028326	[43, 97]	[94, 78]	[59, 98]	[95, 77]	[92, 105]	[117, 94]	0.5529	0.4422	0.6656	0.8	0.07	3.394	0.0654454	Medtr3g109250.1	cation transporter ChaC HC chr3:50503099-50500528 20130731
GDTM01051658	[315, 227]	[150, 183]	[218, 373]	[119, 249]	[130, 208]	[200, 187]	0.555	0.4459	0.6661	0.8	0.08	0.672	0.412212	-	-
GDTM01042721	[154, 419]	[62, 170]	[325, 290]	[81, 89]	[22, 82]	[75, 212]	0.556	0.4496	0.6641	0.8	0.09	29.089	7e-08	Medtr7g050950.1	pectinesterase/pectinesterase inhibitor HC chr7:17806561-17808670 20130731
GDTM01016355	[62, 182]	[176, 207]	[70, 179]	[375, 215]	[214, 602]	[181, 203]	0.5591	0.4517	0.6686	0.8	0.1	51.605	0	Medtr3g117290.1	dehydrin HC chr3:54867052-54868719 20130731
GDTM01056412	[45, 276]	[148, 100]	[296, 105]	[76, 187]	[104, 80]	[123, 132]	0.5631	0.4555	0.6728	0.8	0.11	4.493	0.0340307	Medtr4g005410.1	archaeal/vacuolar-type H+-ATPase subunit A HC chr4:243741-249406 20130731
GDTM01017204	[121, 571]	[532, 175]	[511, 499]	[103, 446]	[432, 478]	[378, 845]	0.5703	0.4647	0.6781	0.8	0.14	12.141	0.00049313	Medtr4g087160.1	maternal effect embryo arrest protein, putative HC chr4:34149676-34147846 20130731
GDTM01053132	[431, 397]	[857, 374]	[259, 840]	[311, 1230]	[572, 673]	[264, 376]	0.5715	0.4648	0.6806	0.8	0.14	12.817	0.00034357	-	-
GDTM01016507	[102, 55]	[110, 216]	[155, 411]	[97, 228]	[300, 589]	[195, 348]	0.5744	0.4672	0.6842	0.8	0.15	0.198	0.656321	Medtr1g040735.1	cysteine-rich TM module stress tolerance protein LC chr1:15099065-15099699 20130731
GDTM01040661	[58, 105]	[12, 52]	[78, 107]	[52, 53]	[13, 52]	[37, 80]	0.5775	0.4697	0.6879	0.8	0.16	7.573	0.0059261	Medtr7g067470.1	TCP-1/cpn60 chaperonin family protein HC chr7:24646105-24640462 20130731
GDTM01018562	[125, 258]	[200, 116]	[273, 445]	[75, 210]	[250, 241]	[208, 405]	0.578	0.4705	0.6881	0.8	0.17	1.05	0.305394	Medtr4g093600.1	isochorismatase hydrolase family protein HC chr4:37115889-37117993 20130731
GDTM01043592	[30, 166]	[109, 52]	[161, 103]	[48, 126]	[57, 50]	[64, 48]	0.5797	0.4719	0.6903	0.8	0.17	9.079	0.00258596	Medtr4g028960.1	plant U-box protein HC chr4:9963753-9961445 20130731
GDTM01042306	[40, 107]	[25, 48]	[60, 101]	[44, 29]	[23, 51]	[70, 66]	0.5807	0.4708	0.6936	0.8	0.17	2.978	0.0843993	Medtr7g085500.1	evolutionarily carboxy-terminal region protein HC chr7:33129897-33124920 20130731
GDTM01016637	[61, 164]	[40, 71]	[94, 145]	[81, 57]	[38, 77]	[95, 72]	0.5813	0.4726	0.693	0.8	0.18	5.924	0.0149367	Medtr3g112260.1	26S proteasome regulatory particle triple-A ATPase protein HC chr3:52567470-52563619 20130731
GDTM01031725	[155, 290]	[126, 537]	[309, 435]	[405, 366]	[453, 698]	[121, 428]	0.5832	0.4781	0.6912	0.8	0.2	7.785	0.00526946	-	-
GDTM01043961	[717, 2381]	[1074, 1757]	[1587, 2506]	[1603, 1337]	[987, 2759]	[2213, 2134]	0.5837	0.4779	0.6922	0.8	0.2	2.594	0.107264	Medtr3g112410.1	thioredoxin H-type 1 protein HC chr3:52668561-52666226 20130731
GDTM01055117	[51, 203]	[140, 188]	[190, 258]	[240, 191]	[303, 350]	[213, 274]	0.5837	0.4758	0.6944	0.8	0.19	1.979	0.159518	Medtr7g065130.1	hypothetical protein HC chr7:23733151-23734236 20130731
GDTM01002496	[362, 1551]	[719, 504]	[1224, 793]	[377, 1012]	[836, 763]	[946, 1024]	0.5841	0.4776	0.6935	0.8	0.2	74.558	0	Medtr4g006830.1	ribosomal protein L7Ae/L30e/S12e/Gadd45 family protein HC chr4:824939-827878 20130731
GDTM01026200	[114, 345]	[157, 81]	[238, 379]	[62, 329]	[122, 240]	[153, 473]	0.5887	0.4843	0.696	0.8	0.23	9.379	0.00219482	Medtr4g091370.1	sugar porter (SP) family MFS transporter HC chr4:36199962-36203365 20130731
GDTM01010918	[62, 86]	[31, 40]	[65, 96]	[19, 52]	[41, 38]	[57, 100]	0.5975	0.4878	0.7107	0.8	0.25	0.335	0.562921	Medtr3g089040.1	proteasome-alpha-type-5 protein HC chr3:33949434-33945682 20130731
GDTM01016386	[523, 1080]	[800, 507]	[1005, 1729]	[401, 1118]	[854, 860]	[932, 1051]	0.598	0.4916	0.7078	0.8	0.26	104.142	0	Medtr8g080750.1	viral movement protein HC chr8:34758779-34756153 20130731
GDTM01050486	[105, 436]	[116, 94]	[315, 294]	[74, 255]	[75, 121]	[160, 210]	0.6059	0.5001	0.7153	0.8	0.31	5.238	0.0221016	Medtr4g059400.1	60S ribosomal L12-like protein HC chr4:21782971-21784026 20130731
GDTM01051965	[24, 66]	[18, 44]	[55, 52]	[23, 48]	[12, 48]	[39, 42]	0.6067	0.4986	0.7187	0.8	0.3	0.002	0.968105	-	-
GDTM01023704	[468, 513]	[448, 513]	[535, 1066]	[250, 1191]	[506, 653]	[640, 1171]	0.6102	0.5052	0.719	0.8	0.34	16.018	6.275e-05	Medtr2g076590.1	epidermis-specific secreted EP1-like glycoprotein HC chr2:32063871-32065553 20130731
GDTM01006060	[377, 926]	[335, 1240]	[677, 1371]	[578, 810]	[284, 1532]	[579, 1337]	0.6139	0.5126	0.7188	0.8	0.39	76.08	0	Medtr6g092620.1	1-aminocyclopropane-1-carboxylate oxidase HC chr6:34878493-34880015 20130731
GDTM01001070	[55, 33]	[20, 38]	[23, 51]	[11, 63]	[26, 53]	[52, 57]	0.6158	0.5074	0.7285	0.8	0.35	0.939	0.332609	Medtr5g029820.1	core histone H2A/H2B/H3/H4 HC chr5:12547531-12546727 20130731
GDTM01036099	[16, 34]	[16, 28]	[18, 36]	[18, 31]	[35, 31]	[36, 97]	0.6179	0.5074	0.7329	0.8	0.35	0.059	0.808813	Medtr3g058410.1	serine acetyltransferase HC chr3:23159265-23157582 20130731
GDTM01057478	[60, 46]	[19, 53]	[30, 78]	[25, 50]	[52, 30]	[49, 117]	0.6189	0.5116	0.7306	0.8	0.37	0.805	0.369461	-	-
GDTM01004723	[83, 178]	[128, 122]	[102, 292]	[99, 140]	[97, 60]	[86, 114]	0.6205	0.5144	0.7309	0.8	0.39	26.036	3.4e-07	Medtr8g099375.1	hypothetical protein HC chr8:41868872-41869791 20130731
GDTM01045416	[30, 103]	[152, 234]	[38, 117]	[165, 214]	[401, 915]	[179, 302]	0.6285	0.5241	0.7372	0.8	0.46	5.421	0.0199016	Medtr7g065160.1	Lipid transfer protein HC chr7:23755721-23754468 20130731
GDTM01026088	[90, 351]	[59, 177]	[189, 307]	[108, 127]	[91, 275]	[237, 280]	0.6342	0.531	0.742	0.8	0.51	7.221	0.00720587	Medtr3g111980.1	allergenic isoflavone reductase-like protein Bet protein HC chr3:52399890-52406085 20130731
GDTM01026500	[18, 49]	[17, 47]	[25, 65]	[17, 27]	[22, 73]	[28, 65]	0.6347	0.5284	0.7459	0.8	0.48	0.331	0.564955	Medtr2g048360.3	DUF630 family protein HC chr2:21301620-21295446 20130731
GDTM01010563	[63, 142]	[66, 136]	[90, 224]	[37, 134]	[29, 86]	[65, 211]	0.6443	0.5428	0.7507	0.8	0.6	3.02	0.0822658	-	-
GDTM01010299	[178, 301]	[61, 184]	[226, 369]	[111, 192]	[135, 88]	[129, 187]	0.6477	0.5438	0.7569	0.8	0.6	30.423	3e-08	Medtr3g073370.2	beta-1,3-galactosyltransferase-like protein HC chr3:33086595-33082849 20130731
GDTM01023029	[589, 1803]	[280, 825]	[951, 2559]	[539, 613]	[481, 386]	[514, 1653]	0.653	0.5522	0.759	0.8	0.68	15.716	7.361e-05	-	-
GDTM01004113	[46, 137]	[65, 250]	[78, 92]	[65, 339]	[82, 214]	[26, 119]	0.6561	0.5568	0.7606	0.8	0.73	0.108	0.742009	Medtr1g068965.1	40S ribosomal S9-like protein HC chr1:29513381-29515006 20130731
GDTM01022526	[697, 1541]	[566, 1573]	[826, 1960]	[452, 1581]	[746, 2056]	[727, 1879]	0.6599	0.5607	0.7645	0.8	0.76	0.266	0.606268	Medtr6g023610.1	short-chain alcohol dehydrogenase HC chr6:8263131-8261399 20130731
GDTM01030283	[20, 86]	[45, 68]	[29, 80]	[15, 135]	[25, 76]	[10, 75]	0.6722	0.5745	0.7757	0.8	0.9	1.28	0.257989	Medtr4g094270.1	26S proteasome regulatory particle triple-A ATPase protein HC chr4:37587742-37582244 20130731
GDTM01032364	[52, 382]	[112, 291]	[144, 341]	[184, 298]	[99, 357]	[111, 164]	0.6751	0.5765	0.7798	0.8	0.91	0.548	0.459307	-	-
GDTM01016761	[60, 275]	[133, 176]	[138, 291]	[56, 293]	[124, 213]	[104, 245]	0.6789	0.5797	0.7844	0.8	0.93	8.018	0.00463108	Medtr4g094580.1	double-stranded DNA-binding-like protein HC chr4:38271888-38277007 20130731
GDTM01016704	[119, 726]	[402, 557]	[302, 1086]	[154, 953]	[338, 1206]	[217, 1110]	0.6792	0.5847	0.7793	0.8	1.03	11.911	0.00055799	-	-
GDTM01034518	[50, 120]	[74, 192]	[67, 203]	[99, 192]	[102, 90]	[37, 61]	0.6867	0.5858	0.7945	0.8	0.96	34.614	0	Medtr3g104640.1	DUF3511 domain protein HC chr3:48217696-48215815 20130731
GDTM01038177	[7, 49]	[26, 49]	[26, 83]	[14, 58]	[30, 117]	[40, 124]	0.6871	0.5883	0.7924	0.8	1.01	0.07	0.791818	-	-
GDTM01049110	[18, 154]	[14, 89]	[35, 105]	[32, 49]	[28, 218]	[73, 170]	0.6877	0.5921	0.7897	0.8	1.09	0.073	0.786391	Medtr7g013660.1	copper chaperone HC chr7:3949006-3946807 20130731
GDTM01005745	[18, 115]	[26, 38]	[43, 89]	[5, 82]	[23, 58]	[65, 170]	0.7081	0.6118	0.8119	0.8	1.27	3.166	0.0751988	Medtr4g094560.1	stress up-regulated Nod 19 protein HC chr4:38240039-38236621 20130731
GDTM01039913	[57, 336]	[88, 106]	[54, 426]	[65, 231]	[190, 195]	[187, 241]	0.7488	0.656	0.8514	0.8	1.8	175.497	0	-	-
