# Supplementary material for: Mapping-by-sequencing using NGS-based 3′-MACE-Seq reveals a new mutant allele of the essential nodulation gene Sym33 (IPD3) in pea (Pisum sativum L.)
Source: PeerJ. 2019 Apr 2;7:e6662. doi: 10.7717/peerj.6662 (PMC6450374; doi:10.7717/peerj.6662)
Supplement: Supplemental Information 6 — M1–M4–bulks composed from the Fix- and Nod- (recessive phenotype, N24 line) plants of the mapping population. W1, W2–bulks composed from the Nod+ (dominant phenotype, NGB1238 line) plants of the mapping population. The first number in the square brackets is the number of reads originated from the N24 pea line, the second–from the NGB1238 line. [file peerj-07-6662-s006.xlsx]

## Sheet: legend
Table	SNVs that were excluded from the linkage analysis due to the improbable observed ratio of reads in sequencing libraries
M1 - M4	bulks composed from the Fix- and Nod- (recessive phenotype, N24 line) plants of the mapping population
W1, W2	bulks composed from the Nod+ (dominant phenotype, NGB1238 line) plants of the mapping population
The first number in the square brackets is the number of reads originated from the N24 pea line, the second - from the NGB1238 line

## Sheet: Eliminated SNVs
Transcript Id	Position	Reads ratio in libraries
		M1	M2	M3	M4	W1	W2
GDTM01000193	688	[0, 548]	[731, 0]	[0, 715]	[781, 0]	[908, 0]	[785, 0]
GDTM01000194	890	[0, 616]	[738, 0]	[0, 678]	[756, 0]	[906, 0]	[770, 0]
GDTM01000944	1689	[92, 60]	[96, 29]	[81, 130]	[25, 130]	[80, 75]	[194, 84]
GDTM01001285	243	[59, 91]	[67, 31]	[95, 103]	[100, 39]	[35, 112]	[116, 70]
GDTM01001809	158	[0, 55]	[81, 0]	[0, 90]	[199, 0]	[131, 0]	[70, 0]
GDTM01002484	885	[513, 301]	[141, 212]	[888, 51]	[226, 262]	[98, 260]	[456, 209]
GDTM01002484	1046	[290, 127]	[218, 223]	[478, 32]	[299, 267]	[116, 212]	[219, 78]
GDTM01002987	465	[0, 113]	[0, 608]	[0, 277]	[0, 582]	[0, 387]	[0, 161]
GDTM01002987	452	[0, 246]	[0, 964]	[0, 535]	[0, 981]	[0, 662]	[0, 355]
GDTM01002999	279	[365, 541]	[352, 90]	[947, 303]	[310, 276]	[241, 231]	[487, 400]
GDTM01003177	254	[0, 91]	[49, 0]	[89, 0]	[0, 70]	[53, 0]	[57, 0]
GDTM01004113	599	[377, 191]	[127, 115]	[545, 153]	[147, 171]	[199, 131]	[276, 226]
GDTM01004173	91	[0, 157]	[48, 0]	[0, 166]	[61, 0]	[0, 7905]	[0, 10341]
GDTM01004174	431	[0, 177]	[74, 0]	[0, 239]	[90, 0]	[0, 10496]	[0, 14681]
GDTM01004175	161	[0, 260]	[0, 144]	[0, 346]	[0, 138]	[0, 12619]	[0, 13978]
GDTM01004175	125	[0, 131]	[41, 0]	[0, 171]	[50, 0]	[0, 6370]	[0, 8240]
GDTM01004177	498	[0, 243]	[0, 147]	[0, 289]	[0, 168]	[0, 12635]	[0, 13852]
GDTM01004177	462	[0, 175]	[72, 0]	[0, 264]	[73, 0]	[0, 10765]	[0, 14349]
GDTM01004180	91	[0, 122]	[48, 0]	[0, 147]	[81, 0]	[0, 6955]	[0, 9076]
GDTM01004180	127	[0, 235]	[0, 123]	[0, 271]	[0, 161]	[0, 12813]	[0, 13922]
GDTM01004224	887	[235, 0]	[0, 296]	[304, 0]	[356, 0]	[0, 583]	[350, 0]
GDTM01004226	906	[252, 0]	[0, 295]	[303, 0]	[393, 0]	[0, 560]	[366, 0]
GDTM01004229	925	[206, 0]	[0, 322]	[295, 0]	[341, 0]	[0, 550]	[325, 0]
GDTM01004412	50	[608, 0]	[1042, 0]	[1252, 0]	[850, 0]	[1043, 0]	[633, 0]
GDTM01004412	69	[1044, 0]	[1574, 0]	[2415, 0]	[1239, 0]	[1388, 0]	[1076, 0]
GDTM01004412	109	[557, 0]	[631, 0]	[1202, 0]	[387, 0]	[411, 0]	[0, 481]
GDTM01004412	62	[789, 0]	[1235, 0]	[1700, 0]	[997, 0]	[1263, 0]	[883, 0]
GDTM01004797	169	[47, 92]	[55, 95]	[92, 95]	[98, 78]	[121, 39]	[30, 90]
GDTM01005207	303	[307, 0]	[239, 0]	[511, 0]	[0, 327]	[0, 230]	[0, 236]
GDTM01005448	340	[0, 457]	[689, 0]	[0, 521]	[0, 1054]	[0, 698]	[0, 399]
GDTM01005449	379	[0, 459]	[672, 0]	[0, 484]	[0, 1036]	[0, 701]	[0, 439]
GDTM01005639	169	[86, 21]	[46, 88]	[61, 84]	[51, 80]	[118, 81]	[47, 116]
GDTM01006038	1380	[273, 575]	[211, 159]	[677, 223]	[254, 307]	[219, 178]	[249, 180]
GDTM01006098	395	[0, 125]	[66, 0]	[195, 0]	[80, 0]	[0, 82]	[0, 107]
GDTM01006310	263	[102, 184]	[139, 277]	[208, 210]	[172, 191]	[272, 104]	[79, 331]
GDTM01006701	2342	[111, 0]	[150, 0]	[265, 0]	[180, 0]	[113, 0]	[64, 0]
GDTM01006934	148	[0, 357]	[0, 687]	[0, 487]	[0, 676]	[0, 614]	[0, 363]
GDTM01006935	148	[0, 350]	[0, 582]	[0, 488]	[0, 664]	[0, 637]	[0, 386]
GDTM01008002	231	[78, 133]	[111, 31]	[199, 100]	[49, 68]	[104, 72]	[219, 147]
GDTM01008593	324	[40, 65]	[182, 23]	[132, 71]	[47, 60]	[104, 71]	[95, 109]
GDTM01008593	262	[61, 101]	[254, 56]	[144, 97]	[81, 96]	[175, 122]	[111, 131]
GDTM01008593	248	[47, 95]	[283, 58]	[149, 91]	[99, 101]	[173, 124]	[100, 143]
GDTM01009031	265	[73, 35]	[29, 16]	[83, 67]	[10, 47]	[49, 30]	[143, 41]
GDTM01009228	206	[468, 91]	[167, 297]	[288, 349]	[298, 285]	[484, 303]	[163, 393]
GDTM01009281	256	[832, 228]	[957, 265]	[559, 508]	[967, 266]	[1739, 435]	[1072, 504]
GDTM01009281	273	[754, 112]	[1001, 158]	[523, 319]	[1016, 147]	[1816, 254]	[997, 287]
GDTM01009281	52	[84, 31]	[48, 25]	[61, 98]	[45, 28]	[61, 31]	[138, 88]
GDTM01009281	228	[696, 318]	[679, 388]	[472, 749]	[680, 396]	[1225, 626]	[968, 765]
GDTM01009281	135	[300, 150]	[245, 129]	[200, 343]	[224, 141]	[299, 187]	[423, 378]
GDTM01009281	318	[174, 13]	[423, 45]	[152, 25]	[410, 54]	[723, 72]	[252, 25]
GDTM01010260	180	[0, 204]	[0, 88]	[0, 226]	[123, 0]	[126, 0]	[151, 0]
GDTM01010260	92	[0, 326]	[0, 341]	[388, 0]	[409, 0]	[430, 0]	[255, 0]
GDTM01010260	124	[0, 323]	[0, 197]	[380, 0]	[271, 0]	[304, 0]	[260, 0]
GDTM01010262	180	[0, 239]	[0, 125]	[0, 303]	[167, 0]	[138, 0]	[0, 164]
GDTM01010262	92	[0, 337]	[0, 324]	[0, 429]	[441, 0]	[406, 0]	[256, 0]
GDTM01010262	124	[0, 325]	[0, 212]	[0, 412]	[316, 0]	[279, 0]	[264, 0]
GDTM01010563	195	[327, 86]	[998, 213]	[429, 142]	[677, 228]	[370, 151]	[242, 122]
GDTM01010563	280	[711, 0]	[935, 0]	[968, 0]	[533, 0]	[384, 0]	[615, 0]
GDTM01010563	251	[483, 47]	[851, 102]	[642, 0]	[494, 93]	[278, 89]	[396, 83]
GDTM01010563	285	[707, 0]	[897, 0]	[947, 320]	[521, 0]	[368, 0]	[609, 359]
GDTM01010918	1195	[55, 67]	[72, 82]	[65, 62]	[57, 104]	[91, 43]	[41, 55]
GDTM01011264	275	[0, 560]	[0, 482]	[0, 581]	[0, 278]	[0, 403]	[0, 417]
GDTM01011264	291	[0, 507]	[0, 395]	[0, 512]	[0, 244]	[0, 326]	[0, 370]
GDTM01011264	391	[0, 131]	[97, 0]	[0, 174]	[127, 0]	[80, 0]	[0, 123]
GDTM01011264	335	[0, 326]	[240, 0]	[0, 357]	[310, 0]	[206, 0]	[0, 232]
GDTM01011265	275	[0, 501]	[0, 510]	[0, 536]	[0, 290]	[0, 363]	[0, 418]
GDTM01011265	291	[0, 478]	[0, 428]	[0, 498]	[0, 239]	[0, 303]	[0, 383]
GDTM01011265	391	[0, 140]	[98, 0]	[167, 0]	[123, 0]	[79, 0]	[0, 102]
GDTM01011265	335	[0, 326]	[0, 235]	[0, 357]	[317, 0]	[213, 0]	[0, 266]
GDTM01011266	275	[0, 561]	[0, 491]	[0, 554]	[0, 287]	[0, 373]	[0, 440]
GDTM01011266	291	[0, 493]	[0, 416]	[0, 511]	[0, 253]	[0, 309]	[0, 399]
GDTM01011266	391	[0, 147]	[105, 0]	[171, 0]	[146, 0]	[0, 77]	[0, 117]
GDTM01011266	335	[0, 327]	[0, 218]	[400, 0]	[302, 0]	[185, 0]	[0, 283]
GDTM01011346	329	[438, 79]	[179, 241]	[342, 424]	[269, 180]	[315, 211]	[157, 361]
GDTM01011346	397	[215, 57]	[172, 323]	[151, 279]	[276, 262]	[352, 223]	[68, 250]
GDTM01011379	260	[88, 0]	[90, 0]	[205, 0]	[152, 0]	[83, 0]	[86, 0]
GDTM01011379	280	[93, 0]	[80, 19]	[190, 18]	[145, 0]	[83, 0]	[97, 26]
GDTM01012888	221	[0, 236]	[0, 88]	[228, 0]	[139, 0]	[115, 0]	[0, 198]
GDTM01012888	190	[162, 0]	[98, 0]	[184, 0]	[153, 0]	[132, 0]	[0, 166]
GDTM01012890	221	[0, 217]	[95, 0]	[226, 0]	[0, 124]	[126, 0]	[0, 188]
GDTM01012890	190	[0, 150]	[114, 0]	[183, 0]	[0, 136]	[153, 0]	[0, 121]
GDTM01013219	70	[99, 56]	[200, 99]	[265, 20]	[234, 107]	[319, 41]	[112, 32]
GDTM01013219	86	[135, 43]	[217, 63]	[342, 18]	[252, 74]	[335, 27]	[146, 29]
GDTM01013219	118	[156, 138]	[188, 61]	[459, 50]	[240, 69]	[306, 34]	[192, 69]
GDTM01013219	126	[173, 196]	[177, 76]	[476, 68]	[234, 93]	[283, 46]	[205, 93]
GDTM01013219	143	[168, 280]	[139, 103]	[455, 93]	[191, 124]	[236, 61]	[200, 140]
GDTM01013604	769	[78, 123]	[47, 127]	[97, 126]	[83, 109]	[129, 88]	[37, 133]
GDTM01014056	161	[391, 0]	[0, 982]	[707, 0]	[902, 0]	[0, 1115]	[0, 436]
GDTM01014056	116	[110, 0]	[0, 388]	[196, 0]	[412, 0]	[0, 406]	[0, 118]
GDTM01014058	161	[361, 0]	[0, 900]	[718, 0]	[870, 0]	[0, 1043]	[0, 462]
GDTM01014058	116	[93, 0]	[0, 343]	[194, 0]	[372, 0]	[0, 344]	[0, 115]
GDTM01014145	716	[509, 113]	[107, 77]	[238, 300]	[192, 105]	[38, 13]	[48, 48]
GDTM01014565	302	[0, 75]	[6, 110]	[0, 227]	[8, 170]	[13, 369]	[0, 288]
GDTM01014568	284	[0, 109]	[0, 151]	[0, 352]	[0, 235]	[0, 208]	[0, 251]
GDTM01014585	236	[638, 0]	[1313, 0]	[1511, 0]	[860, 0]	[1636, 0]	[2245, 0]
GDTM01014615	259	[42, 11]	[37, 15]	[25, 20]	[6, 44]	[55, 45]	[68, 25]
GDTM01014615	251	[43, 14]	[41, 16]	[27, 22]	[8, 49]	[56, 46]	[71, 26]
GDTM01014741	123	[6, 45]	[67, 10]	[40, 36]	[14, 48]	[69, 38]	[39, 40]
GDTM01014869	185	[58, 33]	[85, 61]	[41, 29]	[112, 70]	[202, 80]	[60, 50]
GDTM01014907	266	[290, 326]	[243, 229]	[419, 405]	[405, 122]	[387, 128]	[206, 368]
GDTM01014907	221	[407, 420]	[390, 389]	[579, 508]	[665, 193]	[601, 219]	[322, 427]
GDTM01015088	37	[13, 29]	[81, 30]	[53, 71]	[95, 43]	[246, 127]	[60, 40]
GDTM01015873	996	[404, 12]	[299, 0]	[707, 0]	[339, 10]	[58, 51]	[258, 82]
GDTM01015922	213	[0, 107]	[0, 141]	[0, 131]	[245, 0]	[161, 0]	[0, 124]
GDTM01015922	393	[0, 140]	[49, 0]	[0, 200]	[61, 0]	[65, 0]	[0, 155]
GDTM01015922	255	[0, 316]	[350, 0]	[0, 413]	[465, 0]	[351, 0]	[0, 381]
GDTM01015923	213	[0, 122]	[158, 0]	[0, 163]	[192, 0]	[153, 0]	[0, 135]
GDTM01015923	393	[0, 127]	[0, 47]	[0, 193]	[87, 0]	[55, 0]	[0, 167]
GDTM01015923	255	[0, 289]	[358, 0]	[0, 429]	[428, 0]	[349, 0]	[0, 412]
GDTM01016125	284	[207, 293]	[108, 174]	[422, 188]	[244, 41]	[86, 81]	[301, 154]
GDTM01016355	445	[40, 89]	[34, 19]	[53, 73]	[30, 17]	[29, 62]	[159, 113]
GDTM01016487	443	[34, 57]	[35, 30]	[74, 69]	[49, 50]	[74, 25]	[78, 45]
GDTM01016507	205	[103, 25]	[117, 105]	[134, 162]	[130, 103]	[401, 259]	[167, 115]
GDTM01016507	271	[63, 5]	[103, 50]	[89, 53]	[122, 64]	[387, 114]	[85, 43]
GDTM01016607	336	[143, 292]	[26, 86]	[169, 262]	[60, 79]	[174, 106]	[155, 648]
GDTM01016607	408	[52, 103]	[12, 42]	[86, 145]	[37, 49]	[82, 47]	[64, 368]
GDTM01016658	220	[38, 31]	[54, 57]	[22, 42]	[72, 47]	[139, 83]	[36, 71]
GDTM01016771	886	[40, 85]	[26, 24]	[74, 35]	[35, 26]	[78, 71]	[183, 127]
GDTM01016987	75	[53, 10]	[86, 15]	[42, 29]	[80, 39]	[108, 33]	[91, 14]
GDTM01017068	1236	[231, 531]	[426, 323]	[979, 169]	[411, 580]	[319, 327]	[277, 202]
GDTM01017375	765	[157, 0]	[141, 0]	[0, 256]	[0, 237]	[0, 169]	[0, 190]
GDTM01017376	660	[137, 0]	[140, 0]	[175, 0]	[105, 0]	[0, 130]	[0, 149]
GDTM01017377	779	[194, 0]	[163, 0]	[0, 277]	[0, 198]	[0, 161]	[0, 159]
GDTM01017378	646	[142, 0]	[150, 0]	[189, 0]	[105, 0]	[0, 110]	[0, 166]
GDTM01017379	646	[139, 0]	[156, 0]	[179, 0]	[108, 0]	[0, 133]	[0, 171]
GDTM01017453	848	[47, 19]	[49, 24]	[40, 61]	[71, 40]	[72, 64]	[89, 51]
GDTM01017453	804	[56, 24]	[26, 30]	[44, 60]	[41, 34]	[81, 35]	[87, 65]
GDTM01019287	216	[0, 217]	[274, 0]	[279, 0]	[449, 0]	[0, 318]	[236, 0]
GDTM01019289	192	[0, 141]	[175, 0]	[180, 0]	[293, 0]	[0, 168]	[129, 0]
GDTM01019289	216	[0, 235]	[286, 0]	[312, 0]	[457, 0]	[0, 275]	[209, 0]
GDTM01019334	1740	[36, 10]	[35, 20]	[68, 20]	[84, 2]	[73, 9]	[60, 31]
GDTM01019348	373	[0, 1053]	[607, 0]	[0, 969]	[0, 790]	[682, 0]	[0, 1022]
GDTM01019348	251	[0, 4691]	[2732, 0]	[0, 3954]	[0, 4064]	[3311, 0]	[0, 4332]
GDTM01019348	315	[0, 2619]	[1360, 0]	[0, 2234]	[0, 2021]	[1682, 0]	[0, 2395]
GDTM01019348	236	[0, 4734]	[2947, 0]	[0, 4004]	[0, 4543]	[0, 3630]	[0, 4260]
GDTM01019350	373	[0, 1122]	[617, 0]	[0, 980]	[0, 833]	[677, 0]	[0, 1038]
GDTM01019350	251	[0, 4591]	[2861, 0]	[0, 3940]	[0, 4021]	[0, 3318]	[0, 4279]
GDTM01019350	315	[0, 2683]	[1487, 0]	[0, 2282]	[0, 2014]	[1700, 0]	[0, 2428]
GDTM01019350	236	[0, 4622]	[3094, 0]	[0, 3970]	[0, 4509]	[0, 3727]	[0, 4266]
GDTM01019363	256	[77, 187]	[55, 58]	[291, 102]	[98, 33]	[58, 68]	[212, 162]
GDTM01019363	166	[200, 356]	[174, 146]	[520, 206]	[359, 75]	[189, 241]	[349, 226]
GDTM01019363	173	[176, 346]	[156, 131]	[479, 198]	[310, 69]	[180, 215]	[337, 227]
GDTM01019533	228	[0, 267]	[0, 209]	[0, 368]	[226, 0]	[0, 143]	[131, 0]
GDTM01019533	215	[0, 374]	[0, 257]	[0, 486]	[277, 0]	[0, 201]	[171, 0]
GDTM01019533	139	[0, 494]	[443, 0]	[0, 564]	[586, 0]	[347, 0]	[0, 246]
GDTM01019534	228	[0, 313]	[0, 216]	[0, 282]	[197, 0]	[0, 130]	[137, 0]
GDTM01019534	215	[0, 411]	[0, 280]	[0, 374]	[253, 0]	[0, 192]	[0, 170]
GDTM01019534	139	[0, 510]	[0, 414]	[0, 589]	[571, 0]	[350, 0]	[253, 0]
GDTM01019669	1112	[79, 0]	[90, 0]	[103, 0]	[66, 0]	[228, 0]	[182, 0]
GDTM01019678	1715	[66, 138]	[87, 65]	[195, 53]	[81, 108]	[102, 68]	[90, 88]
GDTM01019685	1547	[0, 152]	[0, 257]	[0, 194]	[0, 294]	[0, 127]	[0, 141]
GDTM01019936	67	[0, 94]	[21, 43]	[0, 104]	[9, 59]	[22, 122]	[0, 215]
GDTM01020214	663	[0, 101]	[0, 89]	[0, 88]	[0, 88]	[0, 409]	[0, 185]
GDTM01020216	1010	[0, 115]	[0, 84]	[0, 92]	[0, 89]	[0, 371]	[0, 204]
GDTM01020216	915	[0, 85]	[0, 46]	[0, 75]	[0, 41]	[0, 142]	[0, 169]
GDTM01020306	154	[0, 282]	[111, 0]	[234, 0]	[0, 139]	[0, 111]	[269, 0]
GDTM01020308	154	[0, 274]	[109, 0]	[255, 0]	[0, 127]	[0, 101]	[252, 0]
GDTM01020314	435	[62, 112]	[27, 41]	[13, 145]	[29, 47]	[44, 11]	[55, 59]
GDTM01020675	116	[131, 0]	[0, 71]	[0, 151]	[0, 93]	[99, 0]	[76, 0]
GDTM01021047	614	[531, 0]	[309, 0]	[732, 0]	[375, 0]	[370, 0]	[421, 0]
GDTM01021648	202	[41, 70]	[31, 30]	[99, 40]	[34, 36]	[29, 20]	[66, 40]
GDTM01021698	1010	[141, 39]	[76, 61]	[289, 8]	[89, 62]	[59, 54]	[133, 30]
GDTM01021698	936	[115, 73]	[57, 98]	[209, 12]	[73, 94]	[49, 86]	[86, 46]
GDTM01021698	810	[97, 0]	[22, 33]	[181, 0]	[42, 38]	[35, 39]	[86, 19]
GDTM01021698	987	[155, 68]	[66, 91]	[317, 11]	[70, 93]	[47, 79]	[143, 47]
GDTM01021955	64	[196, 56]	[270, 92]	[240, 62]	[212, 186]	[277, 63]	[114, 74]
GDTM01022526	786	[162, 0]	[84, 0]	[0, 176]	[0, 69]	[100, 0]	[208, 0]
GDTM01022527	786	[167, 0]	[105, 0]	[0, 148]	[75, 0]	[92, 0]	[194, 0]
GDTM01022527	744	[95, 0]	[66, 0]	[133, 0]	[53, 0]	[65, 0]	[139, 0]
GDTM01022527	905	[543, 143]	[455, 186]	[518, 222]	[430, 145]	[883, 344]	[894, 410]
GDTM01022527	798	[209, 0]	[160, 0]	[213, 0]	[95, 0]	[156, 0]	[295, 0]
GDTM01023029	290	[138, 364]	[50, 129]	[183, 544]	[91, 95]	[116, 64]	[135, 381]
GDTM01023029	322	[74, 158]	[21, 55]	[105, 277]	[41, 42]	[53, 24]	[72, 203]
GDTM01023031	168	[0, 1217]	[0, 554]	[0, 1387]	[504, 0]	[608, 0]	[0, 1112]
GDTM01023032	168	[0, 1112]	[0, 534]	[0, 1341]	[570, 0]	[617, 0]	[0, 1116]
GDTM01024253	90	[105, 51]	[184, 18]	[144, 53]	[173, 71]	[75, 88]	[72, 33]
GDTM01024253	94	[116, 55]	[195, 17]	[156, 56]	[176, 91]	[75, 100]	[77, 36]
GDTM01024546	161	[268, 403]	[248, 270]	[405, 451]	[304, 341]	[392, 252]	[181, 275]
GDTM01024931	265	[0, 189]	[163, 0]	[0, 256]	[0, 267]	[199, 0]	[0, 163]
GDTM01024931	255	[0, 184]	[141, 0]	[0, 225]	[0, 225]	[167, 0]	[0, 160]
GDTM01024932	328	[0, 188]	[175, 0]	[0, 243]	[0, 248]	[168, 0]	[0, 144]
GDTM01024932	318	[0, 179]	[140, 0]	[0, 215]	[0, 204]	[143, 0]	[0, 133]
GDTM01025183	227	[44, 33]	[32, 16]	[11, 83]	[51, 13]	[45, 44]	[72, 39]
GDTM01025183	220	[44, 42]	[32, 19]	[11, 82]	[48, 18]	[44, 49]	[75, 43]
GDTM01025288	435	[0, 135]	[103, 0]	[259, 0]	[0, 88]	[74, 0]	[75, 0]
GDTM01025288	428	[0, 135]	[107, 0]	[257, 0]	[0, 82]	[75, 0]	[76, 0]
GDTM01025289	898	[0, 134]	[104, 0]	[229, 0]	[77, 0]	[71, 0]	[98, 0]
GDTM01025289	891	[0, 127]	[98, 0]	[232, 0]	[78, 0]	[67, 0]	[97, 0]
GDTM01025290	960	[0, 125]	[73, 0]	[234, 0]	[76, 0]	[66, 0]	[0, 85]
GDTM01025290	953	[0, 131]	[70, 0]	[237, 0]	[0, 73]	[65, 0]	[0, 79]
GDTM01025496	82	[586, 2531]	[4440, 3015]	[1940, 2922]	[5207, 2584]	[3049, 1834]	[1611, 913]
GDTM01025496	155	[784, 3827]	[3185, 2472]	[2552, 4638]	[3753, 2121]	[1802, 1422]	[2105, 1441]
GDTM01025635	245	[226, 110]	[95, 64]	[364, 107]	[130, 62]	[190, 357]	[856, 419]
GDTM01025996	466	[0, 107]	[0, 121]	[0, 169]	[0, 85]	[244, 0]	[0, 168]
GDTM01025996	486	[0, 113]	[0, 136]	[0, 152]	[0, 108]	[282, 0]	[0, 161]
GDTM01025996	575	[0, 87]	[0, 118]	[0, 95]	[0, 108]	[165, 0]	[0, 88]
GDTM01025997	472	[0, 113]	[0, 122]	[0, 167]	[0, 114]	[195, 0]	[0, 151]
GDTM01025997	492	[0, 122]	[0, 147]	[0, 172]	[0, 118]	[229, 0]	[0, 154]
GDTM01026026	234	[318, 199]	[131, 197]	[155, 405]	[116, 270]	[218, 45]	[120, 161]
GDTM01026040	399	[427, 217]	[239, 347]	[136, 837]	[275, 325]	[413, 118]	[261, 233]
GDTM01026147	170	[61, 58]	[39, 99]	[20, 126]	[59, 69]	[101, 24]	[37, 49]
GDTM01026521	1794	[139, 320]	[65, 61]	[299, 393]	[113, 64]	[63, 29]	[143, 150]
GDTM01026529	100	[195, 153]	[94, 220]	[98, 340]	[141, 211]	[507, 272]	[207, 322]
GDTM01026529	262	[61, 60]	[13, 28]	[30, 109]	[18, 45]	[79, 40]	[93, 103]
GDTM01026529	215	[79, 90]	[30, 48]	[35, 140]	[36, 67]	[136, 70]	[117, 171]
GDTM01026758	1141	[0, 158]	[0, 126]	[0, 258]	[0, 144]	[128, 0]	[0, 158]
GDTM01026802	192	[77, 0]	[210, 0]	[73, 0]	[87, 0]	[219, 0]	[84, 0]
GDTM01027119	448	[38, 80]	[48, 30]	[118, 41]	[41, 46]	[61, 24]	[118, 53]
GDTM01027119	433	[34, 59]	[41, 27]	[93, 29]	[32, 35]	[50, 18]	[102, 47]
GDTM01027119	573	[141, 340]	[213, 249]	[352, 155]	[162, 263]	[311, 238]	[283, 229]
GDTM01027142	386	[37, 68]	[137, 85]	[107, 135]	[160, 108]	[280, 134]	[100, 90]
GDTM01027544	119	[83, 30]	[78, 55]	[149, 25]	[114, 40]	[49, 45]	[47, 18]
GDTM01027544	110	[83, 27]	[84, 59]	[136, 23]	[129, 40]	[54, 49]	[40, 18]
GDTM01027841	243	[0, 223]	[0, 57]	[0, 124]	[61, 0]	[0, 44]	[0, 75]
GDTM01027857	205	[275, 353]	[157, 120]	[481, 165]	[308, 56]	[138, 224]	[308, 215]
GDTM01028853	446	[55, 12]	[42, 2]	[56, 19]	[39, 12]	[51, 26]	[63, 29]
GDTM01029689	146	[416, 693]	[550, 849]	[340, 1029]	[1030, 721]	[1107, 262]	[418, 398]
GDTM01029689	123	[407, 643]	[670, 1074]	[299, 937]	[1272, 859]	[1376, 336]	[400, 344]
GDTM01029689	412	[92, 158]	[41, 49]	[87, 290]	[56, 35]	[77, 16]	[132, 122]
GDTM01030156	2727	[448, 253]	[215, 277]	[323, 477]	[237, 290]	[297, 225]	[262, 272]
GDTM01030156	2798	[129, 73]	[242, 360]	[116, 171]	[303, 366]	[315, 208]	[95, 97]
GDTM01030251	250	[0, 200]	[0, 363]	[0, 250]	[0, 413]	[0, 317]	[0, 235]
GDTM01030297	1229	[350, 432]	[599, 158]	[1025, 109]	[639, 297]	[407, 212]	[297, 184]
GDTM01030306	2329	[104, 82]	[130, 80]	[97, 135]	[45, 217]	[105, 101]	[100, 54]
GDTM01030454	817	[46, 90]	[21, 45]	[41, 141]	[45, 36]	[46, 19]	[46, 73]
GDTM01030584	1157	[86, 0]	[96, 0]	[221, 0]	[303, 0]	[134, 0]	[128, 0]
GDTM01030671	508	[43, 109]	[34, 25]	[120, 113]	[67, 18]	[59, 10]	[82, 103]
GDTM01031481	1913	[31, 13]	[54, 49]	[50, 35]	[51, 41]	[82, 36]	[23, 45]
GDTM01031571	962	[80, 102]	[126, 121]	[101, 147]	[157, 113]	[173, 75]	[95, 121]
GDTM01031815	94	[375, 0]	[376, 0]	[651, 0]	[567, 0]	[412, 0]	[570, 0]
GDTM01032290	739	[0, 450]	[173, 0]	[631, 0]	[0, 242]	[0, 182]	[485, 0]
GDTM01032291	739	[0, 423]	[0, 189]	[673, 0]	[0, 217]	[0, 172]	[527, 0]
GDTM01032292	804	[0, 420]	[0, 180]	[649, 0]	[0, 240]	[0, 188]	[510, 0]
GDTM01032531	552	[45, 64]	[32, 23]	[161, 73]	[42, 19]	[54, 72]	[429, 215]
GDTM01032774	308	[56, 15]	[55, 13]	[63, 26]	[62, 49]	[57, 28]	[43, 29]
GDTM01032833	216	[65, 90]	[35, 26]	[102, 77]	[54, 19]	[51, 14]	[51, 65]
GDTM01032837	926	[0, 204]	[172, 0]	[0, 314]	[226, 0]	[177, 0]	[0, 180]
GDTM01032838	926	[219, 0]	[154, 0]	[0, 334]	[219, 0]	[163, 0]	[0, 212]
GDTM01033081	184	[155, 0]	[106, 0]	[0, 298]	[127, 0]	[0, 112]	[220, 0]
GDTM01033082	184	[195, 0]	[103, 0]	[0, 253]	[151, 0]	[0, 119]	[193, 0]
GDTM01033562	35	[0, 94]	[0, 46]	[0, 149]	[0, 106]	[0, 87]	[0, 132]
GDTM01033562	150	[110, 0]	[139, 0]	[106, 0]	[0, 159]	[0, 177]	[102, 0]
GDTM01033562	89	[0, 149]	[0, 113]	[0, 225]	[0, 238]	[0, 226]	[0, 212]
GDTM01033562	44	[0, 119]	[0, 54]	[0, 172]	[0, 137]	[0, 102]	[0, 164]
GDTM01033563	862	[121, 0]	[144, 0]	[96, 0]	[0, 147]	[0, 163]	[0, 103]
GDTM01033618	243	[274, 0]	[0, 278]	[544, 0]	[320, 0]	[0, 351]	[0, 666]
GDTM01033618	373	[0, 84]	[0, 45]	[169, 0]	[58, 0]	[0, 64]	[0, 232]
GDTM01033618	215	[295, 0]	[0, 373]	[550, 0]	[419, 0]	[0, 426]	[0, 659]
GDTM01033619	240	[282, 0]	[0, 282]	[505, 0]	[311, 0]	[0, 343]	[0, 683]
GDTM01033619	370	[79, 0]	[0, 56]	[160, 0]	[56, 0]	[0, 83]	[0, 240]
GDTM01033619	212	[287, 0]	[0, 367]	[550, 0]	[392, 0]	[0, 425]	[0, 651]
GDTM01034073	320	[267, 203]	[163, 105]	[308, 330]	[129, 129]	[82, 84]	[0, 297]
GDTM01034073	337	[156, 98]	[74, 51]	[197, 138]	[71, 56]	[0, 41]	[0, 130]
GDTM01034212	547	[301, 146]	[90, 94]	[101, 376]	[107, 83]	[163, 36]	[223, 162]
GDTM01034212	503	[133, 59]	[41, 40]	[48, 175]	[35, 32]	[66, 21]	[118, 88]
GDTM01034270	1830	[45, 96]	[19, 25]	[32, 66]	[25, 16]	[57, 25]	[58, 88]
GDTM01034277	842	[122, 215]	[58, 80]	[223, 153]	[122, 35]	[71, 160]	[296, 195]
GDTM01034303	1714	[0, 1140]	[437, 0]	[0, 1289]	[0, 982]	[0, 535]	[0, 666]
GDTM01034304	756	[0, 1107]	[471, 0]	[0, 1294]	[0, 1000]	[0, 553]	[0, 666]
GDTM01034369	91	[0, 180]	[82, 0]	[0, 217]	[124, 0]	[0, 6477]	[0, 7674]
GDTM01034370	563	[0, 192]	[90, 0]	[0, 238]	[97, 0]	[0, 6522]	[0, 7485]
GDTM01034370	665	[0, 53]	[0, 60]	[0, 62]	[0, 54]	[0, 3210]	[0, 1365]
GDTM01034428	25	[26, 39]	[97, 61]	[57, 81]	[88, 69]	[124, 31]	[37, 22]
GDTM01034428	170	[480, 772]	[338, 258]	[768, 1109]	[413, 389]	[423, 199]	[419, 442]
GDTM01034518	79	[59, 60]	[99, 91]	[85, 108]	[119, 104]	[138, 50]	[42, 26]
GDTM01035450	690	[355, 365]	[185, 191]	[406, 385]	[319, 119]	[272, 89]	[230, 372]
GDTM01036028	245	[51, 80]	[28, 36]	[113, 36]	[29, 59]	[54, 22]	[67, 71]
GDTM01036530	147	[908, 167]	[521, 306]	[337, 655]	[535, 228]	[1590, 189]	[1061, 250]
GDTM01036530	42	[110, 53]	[237, 242]	[48, 176]	[261, 182]	[673, 140]	[128, 98]
GDTM01036530	122	[931, 197]	[667, 396]	[348, 722]	[688, 284]	[1934, 225]	[1088, 304]
GDTM01036530	78	[544, 156]	[547, 450]	[215, 519]	[618, 329]	[1595, 240]	[665, 266]
GDTM01036564	106	[120, 307]	[230, 241]	[480, 112]	[282, 266]	[373, 162]	[232, 159]
GDTM01036564	156	[185, 288]	[179, 185]	[506, 120]	[233, 185]	[294, 119]	[315, 155]
GDTM01036850	1426	[0, 233]	[74, 0]	[200, 0]	[0, 117]	[0, 88]	[0, 171]
GDTM01036851	1426	[0, 211]	[0, 58]	[196, 0]	[0, 128]	[0, 74]	[0, 181]
GDTM01037205	211	[182, 0]	[0, 202]	[0, 238]	[258, 0]	[0, 305]	[0, 217]
GDTM01037206	211	[200, 0]	[0, 214]	[244, 0]	[231, 0]	[0, 312]	[0, 214]
GDTM01037507	162	[0, 509]	[0, 455]	[0, 686]	[0, 485]	[640, 0]	[0, 610]
GDTM01037507	118	[0, 200]	[0, 132]	[0, 260]	[0, 150]	[228, 0]	[0, 229]
GDTM01037508	268	[0, 523]	[0, 392]	[0, 685]	[0, 478]	[721, 0]	[0, 635]
GDTM01037509	224	[0, 165]	[0, 115]	[0, 207]	[0, 138]	[192, 0]	[0, 195]
GDTM01037509	268	[0, 501]	[0, 429]	[0, 651]	[0, 498]	[664, 0]	[0, 593]
GDTM01037575	214	[152, 0]	[117, 0]	[158, 0]	[102, 0]	[104, 0]	[111, 0]
GDTM01037576	214	[142, 0]	[125, 0]	[210, 0]	[80, 0]	[109, 0]	[101, 0]
GDTM01038019	65	[142, 234]	[391, 289]	[411, 98]	[397, 410]	[348, 216]	[165, 83]
GDTM01038019	172	[650, 1319]	[684, 480]	[1736, 551]	[681, 754]	[708, 417]	[807, 590]
GDTM01038024	158	[0, 142]	[26, 82]	[71, 115]	[48, 74]	[14, 94]	[44, 85]
GDTM01038025	1087	[66, 63]	[164, 60]	[54, 84]	[161, 73]	[221, 80]	[109, 42]
GDTM01039606	163	[68, 55]	[143, 10]	[102, 40]	[107, 34]	[72, 74]	[101, 53]
GDTM01039606	141	[61, 46]	[153, 17]	[85, 29]	[106, 43]	[75, 76]	[79, 47]
GDTM01039913	85	[56, 223]	[252, 200]	[57, 275]	[150, 387]	[424, 300]	[203, 199]
GDTM01040304	184	[37, 30]	[43, 37]	[48, 43]	[61, 40]	[58, 12]	[34, 36]
GDTM01040329	267	[71, 162]	[0, 163]	[86, 178]	[42, 110]	[0, 81]	[0, 97]
GDTM01040638	1236	[0, 115]	[69, 0]	[213, 0]	[137, 0]	[0, 140]	[141, 0]
GDTM01040639	1233	[119, 0]	[0, 75]	[176, 0]	[136, 0]	[0, 134]	[138, 0]
GDTM01040802	1638	[34, 24]	[45, 18]	[48, 28]	[38, 7]	[41, 32]	[74, 21]
GDTM01040815	111	[0, 89]	[0, 118]	[0, 165]	[0, 84]	[0, 130]	[0, 127]
GDTM01040816	111	[0, 95]	[0, 109]	[0, 144]	[0, 98]	[0, 114]	[0, 117]
GDTM01040957	224	[46, 71]	[28, 38]	[21, 107]	[25, 39]	[73, 14]	[51, 66]
GDTM01041932	1057	[100, 93]	[77, 39]	[161, 50]	[182, 28]	[77, 68]	[109, 68]
GDTM01042059	354	[0, 545]	[0, 220]	[0, 671]	[0, 413]	[0, 99]	[0, 136]
GDTM01042060	362	[0, 555]	[0, 225]	[0, 684]	[0, 403]	[0, 78]	[0, 137]
GDTM01043246	232	[42, 102]	[37, 45]	[135, 54]	[28, 38]	[54, 23]	[88, 64]
GDTM01043246	111	[30, 63]	[76, 89]	[81, 28]	[81, 81]	[151, 58]	[54, 33]
GDTM01043499	1029	[44, 101]	[128, 191]	[47, 179]	[204, 132]	[232, 50]	[55, 69]
GDTM01043508	330	[0, 398]	[0, 309]	[0, 712]	[0, 546]	[0, 522]	[0, 729]
GDTM01043509	330	[0, 384]	[0, 301]	[0, 734]	[0, 490]	[0, 528]	[0, 701]
GDTM01043532	275	[76, 107]	[47, 99]	[66, 149]	[65, 116]	[101, 48]	[28, 91]
GDTM01043532	344	[67, 47]	[27, 25]	[72, 74]	[34, 36]	[60, 23]	[59, 41]
GDTM01043532	269	[72, 102]	[46, 95]	[59, 130]	[63, 101]	[93, 44]	[25, 78]
GDTM01043533	320	[199, 306]	[108, 208]	[196, 396]	[146, 288]	[270, 132]	[106, 288]
GDTM01043533	338	[164, 262]	[92, 158]	[162, 316]	[127, 223]	[214, 103]	[104, 240]
GDTM01043709	240	[317, 355]	[476, 248]	[578, 385]	[741, 210]	[764, 261]	[462, 571]
GDTM01043758	706	[193, 0]	[71, 0]	[0, 253]	[112, 0]	[0, 113]	[0, 134]
GDTM01043758	943	[115, 0]	[153, 0]	[0, 100]	[235, 0]	[84, 0]	[63, 0]
GDTM01043759	763	[186, 0]	[67, 0]	[0, 274]	[95, 0]	[0, 97]	[0, 147]
GDTM01043902	516	[0, 381]	[240, 0]	[0, 471]	[0, 230]	[287, 0]	[340, 0]
GDTM01043903	422	[0, 391]	[257, 0]	[0, 481]	[0, 224]	[270, 0]	[331, 0]
GDTM01043992	1169	[506, 943]	[823, 751]	[1515, 504]	[691, 710]	[873, 453]	[1070, 762]
GDTM01044160	210	[0, 194]	[240, 0]	[232, 0]	[0, 140]	[187, 0]	[183, 0]
GDTM01044160	250	[0, 133]	[143, 0]	[149, 0]	[0, 86]	[93, 0]	[156, 0]
GDTM01044160	332	[203, 0]	[74, 0]	[191, 0]	[91, 0]	[92, 0]	[128, 0]
GDTM01044160	126	[0, 59]	[158, 0]	[132, 0]	[73, 0]	[140, 0]	[88, 0]
GDTM01044160	286	[0, 75]	[78, 0]	[109, 0]	[0, 49]	[72, 0]	[98, 0]
GDTM01044161	161	[0, 313]	[148, 0]	[195, 0]	[0, 162]	[0, 116]	[146, 0]
GDTM01044161	189	[0, 162]	[109, 0]	[161, 0]	[0, 79]	[85, 0]	[127, 0]
GDTM01044162	210	[0, 200]	[208, 0]	[247, 0]	[0, 111]	[192, 0]	[198, 0]
GDTM01044162	250	[0, 120]	[115, 0]	[155, 0]	[0, 61]	[122, 0]	[137, 0]
GDTM01044162	332	[214, 0]	[80, 0]	[188, 0]	[91, 0]	[87, 0]	[132, 0]
GDTM01044162	380	[136, 0]	[49, 0]	[131, 0]	[51, 0]	[50, 0]	[87, 0]
GDTM01044162	126	[0, 50]	[143, 0]	[133, 0]	[64, 0]	[146, 0]	[95, 0]
GDTM01044163	161	[0, 319]	[140, 0]	[0, 186]	[0, 153]	[121, 0]	[121, 0]
GDTM01044163	189	[0, 169]	[98, 0]	[158, 0]	[0, 68]	[93, 0]	[118, 0]
GDTM01044279	265	[0, 135]	[0, 104]	[0, 110]	[0, 108]	[0, 149]	[0, 106]
GDTM01044281	265	[0, 145]	[0, 106]	[0, 86]	[0, 107]	[0, 158]	[0, 112]
GDTM01044674	766	[230, 0]	[0, 122]	[318, 0]	[149, 0]	[0, 162]	[226, 0]
GDTM01044675	766	[247, 0]	[0, 132]	[298, 0]	[178, 0]	[0, 163]	[211, 0]
GDTM01044787	130	[110, 0]	[133, 0]	[93, 0]	[99, 0]	[125, 0]	[131, 0]
GDTM01044787	229	[0, 100]	[61, 0]	[0, 135]	[0, 71]	[0, 90]	[0, 122]
GDTM01044787	86	[0, 208]	[201, 0]	[0, 271]	[0, 258]	[0, 301]	[0, 215]
GDTM01044788	145	[118, 0]	[103, 0]	[101, 0]	[90, 0]	[112, 0]	[126, 0]
GDTM01044788	244	[0, 118]	[69, 0]	[0, 128]	[0, 81]	[0, 99]	[0, 121]
GDTM01044788	101	[0, 207]	[170, 0]	[0, 236]	[0, 248]	[0, 269]	[0, 218]
GDTM01044884	132	[126, 252]	[148, 230]	[115, 336]	[196, 198]	[268, 87]	[149, 154]
GDTM01044976	127	[102, 41]	[93, 97]	[106, 155]	[84, 157]	[95, 131]	[123, 76]
GDTM01044978	293	[54, 184]	[25, 109]	[105, 224]	[59, 65]	[125, 47]	[71, 182]
GDTM01044978	315	[0, 134]	[0, 67]	[0, 147]	[26, 50]	[50, 29]	[0, 137]
GDTM01045232	135	[0, 95]	[0, 76]	[122, 0]	[66, 0]	[0, 105]	[147, 0]
GDTM01045233	135	[0, 96]	[0, 62]	[115, 0]	[57, 0]	[0, 94]	[0, 142]
GDTM01045331	266	[124, 56]	[64, 19]	[145, 98]	[70, 33]	[57, 25]	[107, 47]
GDTM01045466	165	[0, 536]	[0, 548]	[0, 784]	[0, 524]	[0, 955]	[0, 1149]
GDTM01045531	1511	[98, 87]	[388, 146]	[73, 103]	[558, 94]	[766, 103]	[175, 71]
GDTM01045531	1517	[68, 54]	[317, 110]	[54, 73]	[464, 74]	[600, 74]	[141, 42]
GDTM01045846	1063	[0, 101]	[105, 0]	[0, 152]	[146, 0]	[114, 0]	[80, 0]
GDTM01045847	1221	[0, 110]	[109, 0]	[0, 144]	[160, 0]	[120, 0]	[82, 0]
GDTM01046227	183	[94, 29]	[66, 46]	[89, 80]	[46, 45]	[70, 49]	[78, 45]
GDTM01046227	140	[113, 55]	[106, 64]	[95, 76]	[95, 95]	[107, 91]	[95, 60]
GDTM01046674	280	[371, 447]	[375, 399]	[510, 703]	[167, 495]	[412, 423]	[637, 227]
GDTM01046674	392	[116, 112]	[63, 70]	[120, 205]	[15, 105]	[73, 82]	[193, 71]
GDTM01046812	530	[114, 0]	[198, 0]	[139, 0]	[0, 214]	[280, 0]	[0, 210]
GDTM01046812	410	[68, 0]	[69, 0]	[96, 0]	[0, 72]	[0, 125]	[0, 257]
GDTM01046812	427	[0, 70]	[62, 0]	[0, 95]	[0, 107]	[0, 178]	[0, 290]
GDTM01046812	459	[122, 0]	[120, 0]	[154, 0]	[0, 176]	[0, 246]	[0, 344]
GDTM01046812	447	[94, 0]	[97, 0]	[141, 0]	[0, 147]	[0, 223]	[0, 330]
GDTM01046813	401	[67, 0]	[54, 0]	[0, 89]	[0, 88]	[0, 130]	[0, 218]
GDTM01046813	418	[0, 72]	[54, 0]	[0, 103]	[0, 114]	[0, 165]	[0, 269]
GDTM01046813	450	[102, 0]	[125, 0]	[162, 0]	[0, 170]	[0, 254]	[0, 349]
GDTM01046813	438	[0, 93]	[93, 0]	[130, 0]	[0, 146]	[0, 218]	[0, 341]
GDTM01046813	521	[102, 0]	[182, 0]	[165, 0]	[0, 200]	[259, 0]	[0, 211]
GDTM01046894	255	[66, 96]	[47, 25]	[132, 57]	[79, 31]	[47, 42]	[77, 44]
GDTM01047659	278	[173, 454]	[354, 275]	[396, 515]	[337, 357]	[785, 218]	[489, 424]
GDTM01047659	350	[68, 161]	[122, 86]	[174, 195]	[121, 95]	[261, 78]	[217, 153]
GDTM01047767	1033	[48, 72]	[33, 36]	[71, 92]	[17, 35]	[164, 85]	[197, 426]
GDTM01047767	1213	[82, 139]	[237, 216]	[102, 182]	[90, 240]	[1084, 635]	[328, 707]
GDTM01048048	1813	[64, 88]	[45, 73]	[27, 146]	[100, 113]	[119, 14]	[41, 37]
GDTM01048048	1383	[52, 147]	[29, 65]	[20, 225]	[47, 90]	[35, 11]	[46, 92]
GDTM01048358	986	[41, 27]	[71, 50]	[106, 24]	[128, 43]	[104, 56]	[57, 14]
GDTM01048358	957	[69, 65]	[94, 85]	[143, 58]	[165, 73]	[137, 132]	[98, 54]
GDTM01048536	472	[0, 161]	[0, 59]	[0, 263]	[0, 70]	[0, 82]	[0, 325]
GDTM01048537	178	[868, 612]	[711, 820]	[770, 1006]	[992, 850]	[1159, 887]	[885, 973]
GDTM01048537	418	[274, 201]	[72, 76]	[259, 338]	[112, 96]	[183, 87]	[400, 340]
GDTM01048537	212	[1321, 788]	[716, 673]	[1112, 1399]	[966, 720]	[1197, 784]	[1346, 1256]
GDTM01048537	111	[116, 45]	[180, 140]	[99, 91]	[244, 149]	[255, 156]	[103, 59]
GDTM01049442	329	[272, 0]	[166, 0]	[0, 396]	[211, 0]	[0, 72]	[0, 90]
GDTM01049443	329	[257, 0]	[179, 0]	[0, 385]	[231, 0]	[0, 84]	[0, 121]
GDTM01049637	1416	[143, 0]	[96, 0]	[245, 0]	[86, 0]	[0, 62]	[0, 237]
GDTM01049637	1514	[233, 0]	[390, 0]	[368, 0]	[272, 0]	[0, 248]	[0, 404]
GDTM01049671	232	[60, 128]	[27, 49]	[178, 57]	[40, 39]	[74, 21]	[110, 90]
GDTM01050196	217	[50, 21]	[61, 56]	[43, 29]	[164, 61]	[378, 141]	[77, 122]
GDTM01050408	553	[161, 76]	[295, 64]	[215, 96]	[342, 84]	[121, 323]	[151, 94]
GDTM01050462	542	[78, 58]	[17, 31]	[142, 91]	[38, 36]	[54, 21]	[69, 112]
GDTM01050501	345	[131, 88]	[63, 47]	[164, 153]	[57, 82]	[48, 38]	[129, 72]
GDTM01050757	544	[140, 50]	[73, 51]	[122, 74]	[62, 78]	[81, 42]	[87, 57]
GDTM01050883	434	[0, 435]	[265, 0]	[0, 534]	[346, 0]	[293, 0]	[0, 650]
GDTM01050883	350	[0, 701]	[723, 0]	[0, 810]	[986, 0]	[902, 0]	[0, 1089]
GDTM01050884	317	[0, 350]	[0, 257]	[0, 598]	[0, 270]	[828, 0]	[0, 488]
GDTM01050885	317	[0, 354]	[0, 271]	[0, 543]	[0, 257]	[791, 0]	[0, 469]
GDTM01050886	434	[0, 407]	[241, 0]	[0, 573]	[325, 0]	[314, 0]	[0, 679]
GDTM01050886	350	[0, 672]	[751, 0]	[0, 887]	[1055, 0]	[900, 0]	[0, 1075]
GDTM01051092	230	[64, 19]	[82, 21]	[108, 29]	[91, 63]	[94, 59]	[47, 39]
GDTM01051420	1125	[42, 24]	[23, 27]	[56, 43]	[39, 21]	[64, 66]	[66, 40]
GDTM01051652	342	[110, 125]	[257, 228]	[270, 48]	[306, 253]	[217, 158]	[112, 44]
GDTM01051700	162	[82, 139]	[114, 56]	[145, 160]	[166, 69]	[160, 54]	[146, 72]
GDTM01051703	1849	[122, 182]	[35, 55]	[131, 148]	[106, 34]	[70, 40]	[84, 114]
GDTM01051776	215	[0, 82]	[0, 43]	[0, 75]	[42, 0]	[0, 81]	[89, 0]
GDTM01051819	275	[74, 27]	[54, 44]	[138, 9]	[36, 74]	[31, 74]	[198, 74]
GDTM01052165	151	[51, 55]	[46, 22]	[98, 24]	[57, 20]	[79, 19]	[85, 27]
GDTM01052165	110	[43, 39]	[49, 30]	[105, 19]	[49, 26]	[65, 20]	[65, 21]
GDTM01052323	101	[0, 324]	[0, 206]	[0, 344]	[191, 0]	[0, 153]	[0, 208]
GDTM01052323	141	[0, 327]	[0, 163]	[0, 364]	[142, 0]	[0, 113]	[0, 222]
GDTM01052323	78	[0, 179]	[0, 141]	[232, 0]	[243, 0]	[0, 106]	[0, 125]
GDTM01052325	101	[0, 328]	[0, 239]	[0, 373]	[197, 0]	[0, 115]	[0, 248]
GDTM01052325	141	[0, 345]	[0, 164]	[0, 374]	[147, 0]	[0, 88]	[0, 241]
GDTM01052325	78	[0, 175]	[0, 165]	[271, 0]	[260, 0]	[103, 0]	[0, 140]
GDTM01052502	883	[59, 58]	[33, 25]	[72, 58]	[69, 16]	[76, 16]	[34, 66]
GDTM01053566	471	[238, 0]	[177, 0]	[311, 0]	[188, 0]	[248, 0]	[255, 0]
GDTM01053663	117	[0, 114]	[0, 113]	[0, 111]	[0, 104]	[65, 0]	[0, 264]
GDTM01053663	124	[0, 117]	[0, 117]	[0, 110]	[0, 106]	[61, 0]	[0, 269]
GDTM01053664	183	[0, 103]	[0, 100]	[0, 103]	[0, 102]	[69, 0]	[0, 267]
GDTM01053810	425	[657, 246]	[647, 526]	[1192, 98]	[853, 564]	[850, 825]	[653, 207]
GDTM01053810	461	[300, 186]	[410, 370]	[583, 47]	[534, 366]	[462, 552]	[274, 139]
GDTM01054487	1668	[83, 74]	[144, 188]	[31, 248]	[206, 228]	[173, 49]	[38, 51]
GDTM01054487	1471	[304, 272]	[106, 126]	[128, 802]	[148, 152]	[130, 31]	[150, 150]
GDTM01054487	1503	[453, 386]	[176, 184]	[163, 1052]	[211, 214]	[179, 42]	[184, 184]
GDTM01055071	822	[175, 579]	[722, 301]	[917, 210]	[689, 440]	[523, 435]	[286, 328]
GDTM01055071	845	[126, 371]	[646, 254]	[656, 126]	[641, 400]	[459, 360]	[186, 226]
GDTM01055221	739	[49, 106]	[188, 354]	[85, 174]	[335, 288]	[213, 71]	[55, 65]
GDTM01055221	633	[441, 1242]	[516, 1210]	[670, 1893]	[950, 877]	[509, 151]	[480, 649]
GDTM01055221	719	[149, 337]	[481, 1002]	[219, 460]	[893, 700]	[536, 133]	[157, 175]
GDTM01056362	299	[94, 49]	[34, 37]	[75, 59]	[48, 34]	[45, 37]	[82, 45]
GDTM01056375	493	[297, 530]	[198, 253]	[391, 567]	[226, 230]	[347, 242]	[388, 770]
GDTM01056639	332	[0, 94]	[0, 58]	[0, 150]	[0, 70]	[0, 70]	[0, 77]
GDTM01056729	209	[96, 70]	[57, 40]	[116, 102]	[75, 41]	[67, 24]	[67, 73]
GDTM01057073	1211	[28, 57]	[14, 37]	[46, 71]	[25, 26]	[44, 20]	[32, 112]
GDTM01057362	115	[945, 193]	[289, 435]	[576, 775]	[427, 334]	[445, 260]	[322, 628]
GDTM01057478	508	[69, 39]	[34, 101]	[47, 122]	[50, 64]	[87, 36]	[59, 112]
GDTM01057759	1884	[0, 46]	[139, 0]	[64, 0]	[91, 0]	[0, 127]	[0, 68]
GDTM01057778	182	[0, 236]	[0, 215]	[362, 0]	[0, 214]	[0, 145]	[0, 358]
GDTM01057926	241	[46, 11]	[69, 80]	[83, 14]	[177, 36]	[81, 64]	[62, 20]
GDTM01057926	198	[162, 40]	[176, 234]	[314, 49]	[424, 108]	[206, 246]	[206, 91]
GDTM01057926	139	[243, 55]	[144, 142]	[454, 49]	[373, 74]	[185, 182]	[286, 118]
GDTM01057926	61	[94, 21]	[30, 60]	[137, 26]	[84, 31]	[51, 66]	[91, 51]
GDTM01058003	98	[26, 124]	[153, 82]	[88, 117]	[166, 92]	[398, 452]	[513, 244]
GDTM01058003	149	[16, 91]	[75, 48]	[61, 68]	[88, 43]	[232, 237]	[344, 168]
GDTM01058104	3114	[381, 223]	[177, 146]	[246, 305]	[219, 198]	[100, 66]	[105, 81]
