# Supplementary material for: Mapping-by-sequencing using NGS-based 3′-MACE-Seq reveals a new mutant allele of the essential nodulation gene Sym33 (IPD3) in pea (Pisum sativum L.)
Source: PeerJ. 2019 Apr 2;7:e6662. doi: 10.7717/peerj.6662 (PMC6450374; doi:10.7717/peerj.6662)
Supplement: Supplemental Information 7 — M.truncatula assemble version–Mt4.0v1, (Tang, et al. BMC genomics 15.1 (2014): 312.). The expression level for different organs and conditions is given according to https://phytozome.jgi.doe.gov/database. [file peerj-07-6662-s007.xlsx]

## Sheet: legend
Table
The list of M.truncatula genes located in the genomic region corresponding the genomic region of pea harboring the sym11 gene and their expression level
M.truncatula assemble version - Mt4.0v1, (Tang, et al. BMC genomics 15.1 (2014): 312.)
The expression level for different organs and condidtions is given according to https://phytozome.jgi.doe.gov/ database.

## Sheet: Mt4 list
Chr.	Id	Start	Stop	Description	Comment	RnaSeq Expressions Abundance
						Root symbiotic	Nodules symbiotic	Root ammonia	Root urea	Root nitrate	Leaf symbiotic	Leaf ammonia	Leaf urea	Leaf nitrate
chr5	Medtr5g025980	10632301	10641099	bystin, putative		2.078	4.287	3.774	2.977	3.516	3.468	3.101	4.961	3.228
chr5	Medtr5g025995	10645363	10646419	hypothetical protein		0	0	0	0	0	0	0	0	0
chr5	Medtr5g026000	10651490	10654709	LRR receptor-like kinase family protein		0	0.033	0.056	0.007	0.057	0	0	0	0
chr5	Medtr5g026010	10659336	10662630	LRR receptor-like kinase family protein		0.089	0.031	0.552	0.251	0.214	0	0.003	0	0.004
chr5	Medtr5g026020	10664502	10664929	LRR kinase family protein		0	0	0	0	0	0	0	0	0
chr5	Medtr5g026030	10667734	10673201	RNA-binding (RRM/RBD/RNP motif) family protein		0.178	0.596	0.517	0.281	0.36	0.87	0.801	1.056	0.683
chr5	Medtr5g026040	10679367	10683871	DNA-directed RNA polymerase III subunit RPC5-like protein		0	0.026	0.003	0	0	0.063	0.125	0.099	0.092
chr5	Medtr5g026060	10689375	10694094	hypothetical protein		0	0	0	0	0	0	0	0	0
chr5	Medtr5g026070	10699084	10699410	Nodule Cysteine-Rich (NCR) secreted peptide		0	12.096	0	0	0	0	0	0	0
chr5	Medtr5g026073	10700400	10702360	hypothetical protein		0	0	0	0	0	0	0	0	0
chr5	Medtr5g026077	10702684	10703123	transmembrane protein, putative		0	0.043	0	0	0	0	0	0	0
chr5	Medtr5g026080	10703587	10704345	Nodule Cysteine-Rich (NCR) secreted peptide		0	150.241	0	0.032	0.039	0	0	0	0
chr5	Medtr5g026090	10706969	10719369	vacuolar sorting-associated-like protein		0.029	0.074	0.058	0.021	0.063	0.032	0.044	0.05	0.05
chr5	Medtr5g026130	10736080	10736841	hypothetical protein		0	0.044	0	0	0	0	0.013	0.076	0.049
chr5	Medtr5g026140	10738291	10738789	RHO guanyl-nucleotide exchange factor		0	0	0	0	0	0.06	0	0.02	0
chr5	Medtr5g026150	10739006	10743152	LRR receptor-like kinase family protein		0	0.013	0	0	0	0.29	0.655	2.347	0.871
chr5	Medtr5g026160	10746201	10749486	LRR receptor-like kinase family protein		0	0	0	0	0	0.121	0.145	0.675	0.244
chr5	Medtr5g026200	10761823	10765586	LRR receptor-like kinase family protein		0.114	0.45	0.076	0.045	0.068	0.133	0.066	0.082	0.064
chr5	Medtr5g026205	10765796	10766673	hypothetical protein		0	0	0	0	0	0	0	0	0
chr5	Medtr5g026210	10766720	10773419	beta-amylase-like protein		0.661	1.209	1.118	1.114	1.084	1.806	1.538	1.695	1.515
chr5	Medtr5g026260	10782997	10787644	zinc finger, C3HC4 type (RING finger) protein		0.124	0.227	0.865	0.47	1.44	3.197	2.962	5.233	4.366
chr5	Medtr5g026275	10794494	10794708	hypothetical protein		0	0	0	0	0	0	0	0	0
chr5	Medtr5g026280	10804381	10809090	carbon catabolite repressor-like protein		0.358	0.301	0.494	0.847	0.35	0.455	0.417	1.267	0.575
chr5	Medtr5g026290	10811825	10812516	hypothetical protein		0	0	0	0	0	63.492	71.534	219.98	324.783
chr5	Medtr5g026320	10820523	10822172	HXXXD-type acyl-transferase family protein		0	0	0	0	0	0.009	0.006	0.026	0.016
chr5	Medtr5g026350	10835745	10840189	nodulin-like/MFS transporter		0.151	0.012	0.082	0.011	0.128	0.223	0.27	0.883	0.748
chr5	Medtr5g026360	10840578	10842274	glycosyltransferase family protein		0	0	0.067	0.014	0.065	0	0	0	0
chr5	Medtr5g026370	10844015	10846338	tyrosine kinase family protein		1.59	0.72	3.856	3.269	2.264	0.479	0.197	0.225	0.479
chr5	Medtr5g026380	10850272	10850601	hypothetical protein		62.028	16.674	32.779	8.241	10.149	2.896	2.633	1.897	1.858
chr5	Medtr5g026390	10852509	10853875	hypothetical protein		4.05	3.942	4.463	10.33	8.662	12.25	9.951	11.832	15.492
chr5	Medtr5g026400	10855512	10861039	clathrin-binding protein		0.062	0.549	0.257	0.094	0.281	0.179	0.144	0.184	0.166
chr5	Medtr5g026410	10863156	10863401	hypothetical protein		0	0	0	0	0	0	0	0	0
chr5	Medtr5g026420	10864826	10865062	hypothetical protein		0	0	0	0	0	0	0	0	0
chr5	Medtr5g026430	10866011	10868046	3-hydroxy-3-methylglutaryl-coenzyme A reductase-like protein		1.466	2.354	7.992	1.574	31.521	0	0	0.016	0.012
chr5	Medtr5g026440	10868698	10869188	hypothetical protein		0	0	0	0.046	0	0	0	0	0
chr5	Medtr5g026450	10872142	10874226	3-hydroxy-3-methylglutaryl-coenzyme A reductase-like protein		0	0	0	0	0	0	0	0	0
chr5	Medtr5g026460	10877194	10879233	3-hydroxy-3-methylglutaryl-coenzyme A reductase-like protein		0	0	0	0	0	0	0	0	0
chr5	Medtr5g026480	10882277	10884366	3-hydroxy-3-methylglutaryl-coenzyme A reductase-like protein		0	0.094	0.054	0.011	0.366	0	0	0	0
chr5	Medtr5g026500	10886269	10888492	3-hydroxy-3-methylglutaryl-coenzyme A reductase-like protein		4.365	7.722	46.983	9.374	178.916	0.486	0.556	1.906	0.894
chr5	Medtr5g026510	10889450	10899898	LRR receptor-like kinase		0.051	1.549	0.413	0.2	0.773	2.955	2.719	6.446	5.424
chr5	Medtr5g026520	10901472	10903004	cytochrome P450 family protein		0	0	0	0	0	0	0	0	0
chr5	Medtr5g026530	10905448	10909488	zinc finger protein, putative	ZFP	14.948	13.585	17.157	20.853	12.495	25.263	18.85	16.083	15.243
chr5	Medtr5g026535	10910775	10911246	hypothetical protein		0	0	0	0	0	0	0.025	0.025	0
chr5	Medtr5g026540	10913848	10916605	trihelix transcription factor GT-3a-like protein		0.346	2.542	1.788	1.176	1.371	0.925	0.728	1.838	0.933
chr5	Medtr5g026550	10918981	10921934	ankyrin domain protein		11.475	10.414	12.385	19.501	13.653	14.908	11.714	12.962	11.868
chr5	Medtr5g026560	10923821	10923982	transmembrane protein, putative		0	0.09	0	0	0	0.093	0.072	0	0
chr5	Medtr5g026570	10926773	10927744	hypothetical protein		0	0	0	0	0	0	0	0.012	0
chr5	Medtr5g026580	10929432	10931445	F-box/kelch-repeat protein SKIP25, putative		2.362	9.664	2.256	3.928	1.48	7.709	8.958	9.273	15.533
chr5	Medtr5g026590	10935495	10949368	ATP-dependent DNA helicase RecQ family protein		0.022	0.347	0.137	0.024	0.112	0.426	0.419	0.822	0.522
chr5	Medtr5g026595	10952890	10953165	hypothetical protein		0	0	0	0	0	0	0	0	0
chr5	Medtr5g026610	10956765	10969165	neutral alpha-glucosidase		0.153	0.548	0.376	0.159	0.466	0.782	0.57	0.658	0.617
chr5	Medtr5g026620	10970470	10973893	ubiquinol oxidase 1a		4.847	200.243	15.118	6.868	11.334	2.638	13.629	16.356	3.775
chr5	Medtr5g026640	10980286	10985324	sodium:solute symporter family protein		0.551	1.999	1.314	1.568	1.081	4.606	1.859	3.727	1.663
chr5	Medtr5g026645	10985497	10993656	actin-binding FH2 (formin-like) protein		0.115	0.407	0.521	0.392	0.538	0.929	0.734	1.167	0.979
chr5	Medtr5g026660	10995785	11016376	transcription initiation factor TFIID protein, putative		0.905	3.124	1.447	0.552	0.916	3.655	2.97	4.04	3.467
chr5	Medtr5g026670	11017426	11017608	hypothetical protein		0	0	0	0	0	0	0	0	0
chr5	Medtr5g026680	11022068	11025942	ribonuclease P protein subunit P38, related protein		1.228	5.501	1.871	1.179	1.793	3.184	3.147	2.538	3.24
chr5	Medtr5g026700	11028443	11029712	hypothetical protein		0	0.028	0	0	0	0	0.021	0	0
chr5	Medtr5g026720	11033739	11034408	zinc finger, C3HC4 type (RING finger) protein		1.242	0.214	0.726	0.519	0.73	0.044	0.145	0.067	0.06
chr5	Medtr5g026730	11035604	11036209	zinc finger, C3HC4 type (RING finger) protein		1.411	1.46	1.429	2.612	1.048	0	0	0.019	0
chr5	Medtr5g026740	11040134	11042699	acyl-CoA-binding domain protein		66.06	25.904	39.733	38.494	48.427	66.429	47.469	45.41	40.075
chr5	Medtr5g026750	11043716	11046702	60S ribosomal L13-like protein	RibL13l	25.568	16.881	24.549	44.733	43.009	14.261	16.77	27.175	15.681
chr5	Medtr5g026760	11048236	11050391	LRR receptor-like kinase		0	0.007	0	0	0	0.007	0	0	0
chr5	Medtr5g026780	11053614	11056327	neutral amino acid transporter		3.552	7.701	7.034	8.469	11.998	10.4	8.37	10.05	9.034
chr5	Medtr5g026790	11058763	11061437	kinesin-like protein		0.023	0.224	0.473	0.966	1.829	0.144	0.21	0.303	0.521
chr5	Medtr5g026800	11064000	11066628	ankyrin domain protein		3.944	8.992	7.301	8.701	5.631	9.09	8.378	7.425	7.227
chr5	Medtr5g026810	11067614	11073584	calmodulin-binding protein		0.018	0.437	0.536	0.107	0.583	0.314	0.27	0.584	0.45
chr5	Medtr5g026830	11080182	11082082	hypothetical protein		0	0	0	0	0	0	0	0	0
chr5	Medtr5g026840	11082961	11087797	ATP-dependent Clp protease proteolytic protein		3.033	2.295	3.14	7.371	5.844	11.392	14.715	21.121	17.004
chr5	Medtr5g026850	11093409	11098145	cyclops protein, putative	IPD3	0.36	38.483	1.222	0.503	0.949	0	0.001	0.001	0.005
chr5	Medtr5g026860	11098748	11105722	transmembrane protein, putative		1.371	1.08	2.015	3.733	1.611	1.899	1.539	1.635	1.336
chr5	Medtr5g026880	11111702	11112243	replication factor-A protein 1, amine-terminal domain protein		0	0	0	0	0	0	0	0	0
chr5	Medtr5g026910	11132190	11135524	transmembrane protein, putative		1.123	1.649	1.482	0.518	1.192	1.104	0.78	0.717	0.982
chr5	Medtr5g026930	11149010	11154392	methyltransferase PMT16, putative		1.04	2.268	3.642	1.568	4.398	4.226	3.241	5.432	6.263
chr5	Medtr5g026960	11164809	11170689	cyclin-dependent kinase		8.785	17.166	15.951	8.711	10.525	14.882	10.965	13.129	12.616
chr5	Medtr5g026970	11173027	11177365	brevis RADIX-like protein		0.112	0.071	0.245	0.097	0.164	0.073	0.12	0.149	0.135
chr5	Medtr5g027000	11187311	11188094	calcium-binding EF-hand protein		11.711	1.743	15.16	7.993	11.237	65.878	57.749	55.394	46.176
chr5	Medtr5g027010	11190213	11191060	transmembrane protein, putative		0	0.025	0.275	0.137	0.208	40.495	49.774	80.668	33.564
chr5	Medtr5g027020	11193468	11195062	histone-lysine N-methyltransferase		1.105	0.31	1.788	3.181	2.363	1.363	1.76	2.689	1.05
chr5	Medtr5g027030	11196291	11199598	growth-regulating factor		0.159	0.466	0.852	0.528	0.529	0.944	0.937	0.966	1.213
chr5	Medtr5g027050	11217416	11218491	pre-mRNA-splicing factor SYF1		0	0.027	0	0	0	0.56	0.468	0.462	0.402
chr5	Medtr5g027085	11236167	11237481	hypothetical protein		2.037	3.481	2.518	2.39	1.112	4.413	3.809	2.716	4.275
chr5	Medtr5g027090	11239352	11239519	hypothetical protein		1.454	2.29	3.292	4.808	6.037	12.937	9.005	18.182	10.79
chr5	Medtr5g027095	11239613	11240457	transmembrane protein, putative		0.145	0.739	1.419	1.347	0.984	3.176	2.187	4.638	2.303
chr5	Medtr5g027110	11244352	11248913	RING finger protein		0	0.067	0.013	0	0	0.008	0.004	0	0
chr5	Medtr5g027120	11250496	11251000	hypothetical protein		0	0	0	0	0	0	0	0	0
chr5	Medtr5g027140	11252837	11253456	hypothetical protein		0	0	0	0	0	0	0	0	0
chr5	Medtr5g027160	11255835	11261663	Mps one binder kinase activator-like protein 1A		17.635	7.892	12.382	15.506	14.202	7.127	5.44	5.946	6.498
chr5	Medtr5g027180	11267763	11271754	transmembrane 45B-like protein		4.012	18.254	11.401	7.104	8.795	3.83	2.508	3.073	1.623
chr5	Medtr5g027200	11278250	11291501	pleckstrin-like (PH) and lipid-binding START domain protein		1.392	2.915	4.037	1.887	3.067	2.165	1.625	2.007	2.368
chr5	Medtr5g027210	11292053	11293513	UDP-glucosyltransferase family protein		0	0	0	0	0	0.026	0.008	0.015	0.018
chr5	Medtr5g027220	11294001	11297763	plant/K24G6-12 protein		0.12	0.015	0.067	0.006	0.055	4.913	6.091	8.083	7.032
chr5	Medtr5g027230	11300880	11304700	gibberellin 2-beta-dioxygenase		0	0	0	0	0	0	0	0	0
chr5	Medtr5g027240	11307841	11311284	pinoresinol-lariciresinol reductase-like protein		0.181	0.332	1.755	0.618	3.017	1.517	2.231	4.298	3.529
